# Supplementary material for: Classification of Crab-Field Rice and Conventional Rice Based on Multi-Element, Stable Isotope, and Non-Targeted Metabolome Combined with Chemometrics
Source: Foods. 2025 May 23;14(11):1853. doi: 10.3390/foods14111853 (PMC12154286; doi:10.3390/foods14111853)
Supplement: Supplementary file 1 [file foods-14-01853-s001.zip]

Archive with 3 entries (3 files):
- foods-3614560 Supplemental figures.pdf
- Table S1.xlsx
- Table S2.xlsx
