# Supplementary material for: Classification of Crab-Field Rice and Conventional Rice Based on Multi-Element, Stable Isotope, and Non-Targeted Metabolome Combined with Chemometrics
Source: Foods. 2025 May 23;14(11):1853. doi: 10.3390/foods14111853 (PMC12154286; doi:10.3390/foods14111853)
Supplement: Supplementary file 1 [file foods-14-01853-s001.zip › Table S1.xlsx]

## Sheet: sheet1
Table 1S All metabolites and their relative contents in the tested rice samples screened under positive ion mode
Name	CG1	CG2	CG3	CG4	CG5	CG6	DX1	DX2	DX3	DX4	DX5	DX6
Oleamide	7.53554e+10	7.66293e+10	7.47298e+10	7.54104e+10	7.03091e+10	7.10281e+10	8.57439e+10	7.69389e+10	7.73369e+10	5.94232e+10	8.64603e+10	5.82579e+10
Isotretinoin	4.05542e+08	6.58155e+08	1.87668e+08	2.0285e+08	8.61237e+08	4.83562e+08	1.81338e+08	2.46224e+08	9.22633e+07	8.84101e+08	1.37241e+08	4.55922e+08
N3,N4-Dimethyl-L-arginine	5.73033e+07	6.51947e+07	8.39116e+07	1.07398e+08	6.73023e+07	8.60436e+07	2.44072e+07	8.12689e+07	2.6839e+07	8.12889e+07	3.87454e+07	8.96981e+07
2-(2,6-dimethoxyphenyl)-5,6-dimethoxy-4H-chromen-4-one	5.90044e+07	8.807e+07	4.75292e+07	9.65013e+07	4.58843e+07	4.9912e+07	6.70579e+07	6.82233e+07	5.58313e+07	8.35708e+07	4.00506e+07	5.37752e+07
Epibrassinolide	1.52945e+06	2.06841e+06	4.02857e+06	649974	918394	1.38392e+06	1.23143e+06	4.17697e+06	3.18606e+06	320043	2.41696e+06	721118
Andrographolide	753554	799892	1.2757e+06	1.45334e+06	1.26936e+06	1.25132e+06	1.41055e+06	1.41453e+06	1.53936e+06	1.57763e+06	5.34805e+06	880095
2,3-di(acetyloxy)-3-cyano-1-[1,2-di(acetyloxy)ethyl]propyl acetate	1.4552e+06	1.34645e+06	1.71692e+06	1.45467e+06	3.63041e+06	2.22294e+06	1.22838e+06	1.65854e+06	1.33172e+06	1.84583e+06	2.04999e+06	1.63227e+06
Myristic acid	1.15643e+06	975551	2.95453e+06	1.26485e+06	3.62769e+06	1.03811e+06	1.51616e+06	1.15045e+06	1.55428e+06	1.47624e+06	1.35531e+06	1.08818e+06
17α-Ethynylestradiol	3.41732e+07	5.45841e+07	4.0362e+07	2.70132e+07	4.78354e+07	8.48662e+07	1.68297e+07	1.80708e+07	1.45493e+07	5.30174e+07	2.59301e+07	7.6733e+07
4-chloro-2-(1H-pyrazol-3-yl)phenol	229734	223141	195817	179518	183900	195499	206653	219431	252628	217413	183531	224199
α-Cyclodextrin	265901	260065	288831	354932	240650	258329	1.44649e+06	268376	333526	306411	324090	315532
Ambroxane	6.33597e+07	5.65355e+07	5.04756e+07	3.86003e+07	5.65261e+07	5.97706e+07	5.38375e+07	6.07504e+07	3.15261e+07	2.92838e+07	4.92805e+07	3.15965e+07
Myrislignan	2.05305e+06	511416	2.14157e+06	1.35298e+06	925262	1.92349e+06	850462	1.3154e+06	1.6434e+06	4.20629e+06	1.50932e+06	4.11974e+06
Gly-Phe	1.6919e+06	916078	1.6851e+06	2.51318e+06	898242	833539	1.68316e+06	1.72784e+06	1.83401e+06	1.96601e+06	1.17711e+06	1.63209e+06
Glucosamine	6.34328e+07	8.50415e+06	7.54234e+07	1.08852e+08	6.31323e+07	7.73756e+07	1.01885e+08	7.03901e+06	9.52843e+07	7.55472e+07	8.46863e+07	6.89796e+07
Papaverine	299151	511414	227137	205727	228343	260139	426842	222575	302161	267180	1.0747e+06	273340
4-Ethylphenol	3.73474e+07	4.09623e+07	3.5415e+07	2.45353e+07	8.02943e+07	7.126e+07	3.29018e+07	3.28081e+07	3.55392e+07	7.01272e+07	3.05527e+07	7.14295e+07
14-Methylhexadecanoic Acid	2.19419e+06	2.00005e+06	3.21224e+06	2.74586e+06	2.16111e+06	2.34377e+06	3.00337e+06	3.21087e+06	4.12121e+06	2.48516e+06	4.31553e+06	3.26771e+06
PC 17:1_17:1	107943	119673	153754	121706	133449	99870.5	139226	142982	189726	156308	147016	140014
4-Hydroxybenzaldehyde	5.29637e+08	5.71932e+08	4.4329e+08	5.57285e+08	4.59295e+08	4.98272e+08	3.89986e+08	7.80468e+08	4.89001e+08	7.46881e+08	8.53609e+08	5.91506e+08
Schisantherin A	1.50054e+06	1.42108e+06	2.19525e+06	3.53077e+06	1.31705e+06	1.28774e+06	2.08112e+06	2.4333e+06	4.09966e+06	1.83416e+06	2.57283e+06	2.7351e+06
T-2 Triol	4.8487e+07	4.23644e+07	4.99174e+07	3.90295e+07	6.19885e+07	6.08133e+07	1.4464e+07	4.7236e+07	5.68083e+07	3.5583e+07	3.19564e+07	9.44022e+07
Oleoyl ethanolamide	4.47653e+07	4.97703e+07	4.31092e+07	3.93757e+07	3.20357e+07	3.87646e+07	7.36437e+07	7.41974e+07	7.38318e+07	5.84521e+07	7.42355e+07	4.30198e+07
L-Homocystine	1.3551e+06	2.84916e+06	3.91769e+06	2.16036e+06	114595	1.51573e+06	768287	3.11945e+06	4.09349e+06	2.43586e+06	1.12563e+06	2.83608e+06
Lysopc 14:0	1.66502e+07	2.21678e+07	1.9177e+07	1.08412e+08	1.39644e+07	1.21749e+07	3.40724e+07	2.7705e+07	4.14426e+07	3.41821e+07	2.87512e+07	3.14718e+07
LPC(1-acyl 16:0)	1.68586e+06	1.73714e+06	1.83566e+06	2.06086e+06	1.48454e+06	1.40041e+06	3.22393e+06	2.2558e+06	3.35884e+06	2.76259e+06	2.46004e+06	2.47333e+06
N-Feruloyl putrescine	2.58902e+07	7.4199e+06	4.8147e+06	2.10835e+07	5.34127e+07	3.7915e+07	5.17334e+06	4.63287e+06	6.90681e+06	9.11558e+06	2.19513e+07	7.66607e+06
L-Cystathionine	1.39047e+06	1.21241e+06	3.83836e+06	553089	1.32558e+06	1.18753e+06	1.30238e+06	1.43094e+06	3.18825e+06	370139	1.40844e+06	3.70674e+06
L-5-Hydroxytryptophan	4.38293e+07	4.77559e+07	7.14104e+07	8.5996e+07	5.16845e+07	4.76169e+07	3.52252e+07	4.54128e+07	3.93043e+07	4.54452e+07	4.23381e+07	2.97129e+07
Denin	4.44625e+07	4.37972e+07	5.96431e+07	6.20008e+07	2.99959e+07	3.30427e+07	4.94011e+07	6.26462e+07	7.77027e+07	3.45228e+07	9.42823e+07	3.40264e+07
8-Epiloganic acid	3.1218e+06	3.034e+06	3.30451e+06	152438	2.84481e+06	3.41783e+06	2.48031e+06	3.10388e+06	4.21281e+06	3.37814e+06	2.62737e+06	2.89378e+06
Cordycepin	157440	333877	122266	1.5441e+06	211140	226106	145570	226116	428542	172194	154143	135965
Ganoderic acid C2	1.70936e+06	2.1951e+06	3.00897e+06	1.9668e+06	925881	1.17826e+06	1.13626e+06	2.55627e+06	3.32354e+06	3.30264e+06	2.7024e+06	2.34287e+06
N'-{6-[(5-chloro-3-pyridyl)oxy]-3-pyridyl}-N,N-dimethyliminoformamide	3.03631e+06	2.03717e+06	3.11888e+06	1.66543e+06	915560	1.38726e+06	1.35297e+06	1.51057e+06	2.08526e+06	288218	2.23945e+06	1.94474e+06
Gamithromycin	3.28439e+06	2.39569e+06	1.51614e+06	4.32413e+06	2.90339e+06	1.54996e+06	4.06146e+06	2.51512e+06	1.55548e+06	1.61409e+06	2.61555e+06	2.16646e+06
Yamogenin	2.12611e+06	2.02185e+06	2.73398e+06	2.74227e+06	2.01909e+06	2.15354e+06	2.13445e+06	2.86523e+06	3.02765e+06	2.88625e+06	2.22374e+06	3.22292e+06
Thromboxane B2	2.12108e+07	1.12984e+07	2.47556e+07	9.63015e+06	2.576e+07	1.52621e+07	7.60426e+06	1.4228e+07	1.54932e+07	1.65024e+07	1.25194e+07	9.17285e+07
Actidione	976605	1.23081e+06	1.11425e+06	497693	3.21685e+06	1.53121e+06	429245	770557	1.18042e+06	615533	1.21694e+06	2.03754e+06
L-Cystine	2.78289e+06	2.75325e+06	1.69443e+06	4.15117e+06	1.44566e+06	2.31814e+06	1.50241e+06	2.2385e+06	3.63838e+06	2.94224e+06	2.57812e+06	2.2859e+06
Polypodine B	811849	172070	642168	2.66252e+06	1.22844e+06	690392	712221	1.17324e+06	1.44336e+06	969193	500566	3.76373e+06
Isobavachin	1.97511e+06	3.54357e+06	1.09835e+06	2.33968e+06	1.01479e+06	912023	1.70193e+06	2.52903e+06	1.55824e+06	2.79281e+06	179175	1.39415e+06
Enrofloxacin	1.2761e+06	1.59921e+06	95472.3	1.21246e+06	412827	371868	302512	609170	525716	3.96336e+06	137083	374603
Taxifolin	645320	448590	1.33527e+06	595070	275240	245134	258727	408494	1.60685e+06	453020	374128	620639
3,5-Dimethoxybenzoic acid	4.44352e+07	4.80539e+07	6.13731e+07	5.91119e+07	3.86022e+07	4.31266e+07	3.7911e+07	4.3989e+07	6.99867e+07	4.66666e+07	4.54635e+07	5.02877e+07
D-(-)-Glutamine	4.45881e+08	3.92353e+08	6.25408e+08	3.92986e+08	4.34386e+08	8.26277e+08	2.12643e+08	3.98182e+08	3.23977e+08	2.60415e+08	5.06327e+08	8.16234e+08
(+/-)5(6)-EET	5.43151e+07	4.5943e+07	6.18825e+07	1.75666e+07	7.33483e+07	6.03345e+07	2.4759e+07	3.69759e+07	4.37384e+07	9.43845e+07	2.68122e+07	9.05377e+07
2-Furoic acid	2.01596e+07	3.3844e+07	4.44965e+07	5.71327e+07	3.31692e+07	3.77456e+07	1.11358e+08	3.42552e+07	4.53903e+07	4.41017e+07	4.22298e+07	3.13938e+07
6-Deoxy-D-glucose	2.5812e+07	2.92879e+07	4.1466e+07	1.55805e+07	1.36267e+07	1.4948e+07	2.8943e+07	3.20102e+07	5.24184e+07	3.51373e+07	2.61586e+07	9.00865e+07
N-Acetyl-α-D-glucosamine	5.73919e+07	6.52258e+07	5.82907e+07	6.70365e+07	3.9738e+07	3.86751e+07	1.10737e+08	7.2074e+07	8.18373e+07	6.60341e+07	7.45967e+07	5.58857e+07
LPC 15:1-SN1	2.37664e+07	2.21589e+07	2.58836e+07	3.60697e+07	2.74035e+07	2.45697e+07	5.30852e+07	3.36527e+07	5.51413e+07	4.74037e+07	3.72425e+07	4.2602e+07
Dutasteride	1.88905e+06	1.88164e+06	2.61648e+06	1.35648e+06	420634	1.28265e+06	1.76013e+06	2.81535e+06	4.03901e+06	229657	1.84174e+06	2.85635e+06
Kirenol	2.29093e+06	2.26328e+06	3.14088e+06	2.33774e+06	1.86494e+06	1.86325e+06	2.54422e+06	2.63208e+06	3.53718e+06	2.49888e+06	2.33773e+06	1.98302e+06
3-(3,4,5-trimethoxyphenyl)propanoic acid	2.76832e+06	613051	3.00138e+06	3.53071e+06	2.06282e+06	2.52326e+06	2.67691e+06	3.05287e+06	3.02728e+06	3.21069e+06	2.65789e+06	2.23956e+06
DGDG O-8:0_8:0	995691	648067	1.33499e+06	2.43157e+06	3.02613e+06	719015	1.46273e+06	1.76122e+06	1.45262e+06	1.24963e+06	2.56021e+06	739470
N-[4-(benzyloxy)phenyl]-N'-[2-chloro-6-(4-methoxyphenoxy)benzyl]urea	487103	338606	1.89369e+06	295281	207758	261281	195293	300088	258267	341951	274320	698899
Riboflavin	688400	842486	414772	1.31659e+06	1.53311e+06	1.02019e+06	1.19681e+06	833992	1.07324e+06	1.18386e+06	1.06502e+06	1.60003e+06
1-Monopalmitin	2.05274e+06	1.34972e+06	2.37078e+06	1.57348e+06	1.90972e+06	1.86979e+06	1.69343e+06	2.805e+06	2.54626e+06	2.57949e+06	2.78326e+06	2.43281e+06
LPC 20:5-SN1	356204	408505	476744	482302	374720	300678	757606	3.36943e+06	834676	582416	613971	610251
Androsterone	2.44213e+07	4.14208e+07	1.8356e+07	8.4945e+06	3.30855e+07	2.36204e+07	1.23725e+07	2.91307e+07	1.69634e+07	2.7296e+07	1.07966e+07	8.70172e+07
Gamma-Glu-Leu	289803	262797	148161	1.11829e+06	250618	244486	468713	292258	293223	386604	178605	147616
(1E,4Z,6E)-5-hydroxy-1,7-bis(4-hydroxyphenyl)hepta-1,4,6-trien-3-one	1.38702e+06	929313	1.27234e+06	2.69311e+06	1.28268e+06	1.65817e+06	1.5716e+06	2.37451e+06	1.67575e+06	1.53828e+06	2.17412e+06	2.22664e+06
Schizandrol B	332815	342253	362092	197553	283302	154710	173351	302704	202536	216743	177660	646431
Cucurbitacin I	915970	1.18089e+06	1.83826e+06	1.13981e+06	1.39046e+06	1.21512e+06	753939	2.1439e+06	2.6032e+06	1.84536e+06	1.06265e+06	1.21964e+06
Theophylline-7-acetic acid	1.51698e+06	1.79957e+06	3.03643e+06	1.56778e+06	638226	1.32422e+06	866473	1.60864e+06	3.0041e+06	1.63165e+06	1.25569e+06	1.69479e+06
N-Feruloylspermidine	2.37847e+06	2.29617e+06	8.36401e+06	1.23933e+06	1.44617e+07	8.43094e+06	6.97654e+06	5.34914e+06	3.78065e+06	2.45416e+07	2.02472e+07	8.88684e+06
AB-PINACA N-(2-fluoropentyl) isomer	1.61198e+07	9.71287e+06	1.84982e+07	1.20202e+07	2.86214e+07	1.43201e+07	8.93373e+06	1.15802e+07	1.30543e+07	1.61822e+07	1.05803e+07	8.53733e+07
Debromohymenialdisine	1.0099e+06	1.2813e+06	756276	3.77605e+06	1.26608e+06	1.34456e+06	1.32304e+06	652408	618209	667789	1.47118e+06	886108
Alantolactone	3.17946e+06	2.8615e+06	1.60667e+06	2.78746e+06	2.67459e+06	1.32914e+06	2.73453e+06	2.3059e+06	3.11511e+06	2.88431e+06	2.42107e+06	1.74838e+06
Aflatoxin G2	244296	185868	229946	166233	196616	150683	202951	209529	234988	190177	221150	3.26112e+06
DL-threitol	1.59079e+06	1.5834e+06	2.12052e+06	1.31716e+06	897172	1.13266e+06	2.50034e+06	2.12182e+06	2.00464e+06	2.09374e+06	2.19813e+06	1.70775e+06
4-(3-nitro-2-pyridyl)thiomorpholine	180094	175333	3.10925e+06	214232	251820	285665	201160	439304	693377	204383	531980	191461
2-Amino-1,3,4-octadecanetriol	914637	972669	1.69503e+06	3.67736e+06	1.37135e+06	1.64472e+06	1.244e+06	1.23232e+06	1.00238e+06	1.72494e+06	914825	1.00357e+06
Leucylproline	1.01298e+07	1.03221e+07	8.552e+06	3.61632e+07	8.40863e+06	1.02608e+07	1.7814e+07	1.33177e+07	1.49365e+07	1.48399e+07	1.06363e+07	9.80654e+06
pyridine-2-carbaldehyde 2-(2-quinolyl)hydrazone	285521	252445	2.27702e+06	219553	863923	199519	276011	288950	340869	258639	925444	303503
L-Glutathione oxidized	4.57207e+07	2.89657e+07	2.94795e+07	5.58317e+07	4.77965e+07	7.36351e+07	1.78274e+07	2.74617e+07	1.22369e+07	2.37508e+07	1.14282e+07	1.56585e+07
N1-(2,3-dihydro-1,4-benzodioxin-2-ylmethyl)-2,2-dimethylpropanamide	502397	662862	3.04962e+06	952160	465244	291327	312125	392746	319982	387529	672272	793961
Methyl heptadecanoate	136311	107592	238348	1.11583e+06	96759.7	102888	156964	134968	184128	109026	180353	108095
2-{1-[2-(1-benzothiophen-5-ylamino)-2-oxoethyl]cyclohexyl}acetic acid	7.26457e+07	6.29464e+07	4.12657e+07	5.92003e+07	6.74768e+07	4.89469e+07	5.11452e+07	6.20629e+07	5.89591e+07	8.82859e+07	8.02919e+07	3.92321e+07
Ipriflavone	2.02029e+06	2.70918e+06	2.29281e+06	2.36864e+06	1.72711e+06	1.79102e+06	2.96719e+06	1.82532e+06	2.34168e+06	1.97584e+06	2.3016e+06	2.16955e+06
1-Methylguanine	1.0425e+06	905361	1.03364e+06	1.95305e+06	859620	891228	770110	726197	416977	826768	709159	856843
Isorhamnetin-3-O-rutinoside	501547	866836	892487	1.57826e+06	764603	1.50139e+06	140584	1.02061e+06	411371	2.26299e+06	207261	3.05369e+06
3-Acetyl-11-keto-β-boswellic acid	797765	630090	783317	340656	1.55429e+06	2.68752e+06	887481	646492	670376	664147	581712	768590
QMH	888671	976398	364513	963935	1.04206e+06	604463	2.79338e+06	1.33484e+06	945143	1.08469e+06	3.1895e+06	613151
L-Phenylalanine	5.64394e+08	4.21367e+08	5.07676e+08	5.90787e+08	4.04025e+08	4.49733e+08	3.65309e+08	5.06118e+08	4.31713e+08	5.76502e+08	4.77648e+08	4.31908e+08
6-(4-nitrophenyl)-2,3-dihydroimidazo[2,1-b][1,3]thiazole	133441	152062	1.34491e+06	186526	123316	131043	162974	148619	159818	146420	170582	135734
Geranylacetone	6.05178e+07	5.51499e+07	6.32602e+07	7.87102e+07	5.94984e+07	6.06068e+07	1.00903e+08	7.12476e+07	6.89509e+07	7.55134e+07	5.23068e+07	4.40806e+07
4,6,8-trihydroxy-7-methoxy-3-methyl-3,4-dihydro-1H-2-benzopyran-1-one	2.37893e+06	1.82179e+06	2.46519e+06	2.00385e+06	63719.4	1.61308e+06	1.61854e+06	1.6611e+06	2.95411e+06	1.78285e+06	1.4549e+06	1.62878e+06
Choline	5.93512e+09	6.78712e+09	5.71733e+09	9.17174e+09	5.15543e+09	6.36635e+09	5.43051e+09	6.27634e+09	5.94097e+09	6.23966e+09	7.06625e+09	8.09626e+09
3-Hydroxy-3-Methylpentane-1,5-Dioic Acid	7.27005e+08	6.95309e+08	7.11771e+08	9.99062e+08	6.6735e+08	7.42761e+08	9.08084e+08	7.77535e+08	9.52102e+08	8.70083e+08	8.59554e+08	7.09778e+08
2-morpholinophenyl 1-methyl-1H-imidazole-4-sulfonate	1.2698e+06	1.12092e+06	991159	3.40358e+06	2.20005e+06	1.94204e+06	2.03029e+06	1.85971e+06	2.24782e+06	2.12248e+06	2.07979e+06	1.48718e+06
2-mercapto-4,6-dimethylnicotinonitrile	268150	261539	253669	344779	233373	264880	306581	280318	342815	1.62004e+06	315111	282075
Butanedioicacid	348375	338412	246869	1.47145e+06	2.27327e+06	1.39389e+06	1.71406e+06	283604	315660	257957	339656	274444
Androstenedione	2.00833e+07	2.30055e+07	1.90979e+07	1.33042e+07	6.78099e+07	2.62126e+07	1.19827e+07	1.515e+07	1.43959e+07	1.23712e+07	9.77511e+06	3.81704e+07
N-Feruloylserotonin	6.79528e+06	5.49527e+06	1.8586e+06	2.7038e+06	5.82656e+06	5.33638e+06	4.95341e+06	1.16497e+07	3.80739e+06	8.47778e+07	245895	1.3148e+06
Tanespimycin	1.02743e+06	351522	705061	3.23145e+06	823654	1.20163e+06	1.07078e+06	1.26256e+06	918505	760083	1.38768e+06	1.00715e+06
6ß-Hydroxytestosterone	2.61854e+07	2.66044e+07	2.4369e+07	8.70841e+06	3.50637e+07	2.15064e+07	1.12928e+07	3.4604e+07	2.82612e+07	5.4452e+07	1.40688e+07	6.26668e+07
Palmitoleic Acid	3.64917e+07	3.52619e+07	3.71071e+07	5.86488e+07	3.98464e+07	3.76232e+07	3.45303e+07	5.19316e+07	3.05722e+07	4.93019e+07	7.02684e+07	4.45777e+07
25-hydroxycholecalciferol	186196	2.59532e+06	155220	568496	151820	139654	1.15049e+06	638106	195474	324818	156176	181611
D-α-Tocopherol	1.30629e+06	1.32714e+06	1.51757e+06	942267	668034	1.29236e+06	1.29382e+06	273454	2.32582e+06	339575	1.58616e+06	196288
Riboflavin-5'-monophosphate	1.08233e+06	1.76293e+06	1.84852e+06	1.21831e+06	138998	1.17844e+06	423320	1.98131e+06	1.57036e+06	1.53583e+06	916892	1.59778e+06
Methyl cinnamate	5.02653e+07	3.32513e+07	4.44959e+07	7.15032e+07	3.94338e+07	4.44558e+07	3.82876e+07	5.48947e+07	8.34943e+07	5.50395e+07	4.56833e+07	5.74186e+07
L-Glutathione (reduced)	6.25541e+08	5.80712e+08	3.76795e+08	2.55947e+08	4.19061e+08	7.26459e+08	1.19951e+08	3.1674e+08	8.56541e+07	7.34951e+08	2.68937e+08	2.7382e+08
DG 18:2_18:2	1.43766e+06	1.74405e+06	1.85768e+06	2.60405e+06	1.41672e+06	1.21348e+06	1.61421e+06	2.62636e+06	1.44742e+06	1.55546e+06	1.8272e+06	689184
Arachidonoyl amide	7.5569e+07	2.83431e+07	3.34784e+07	3.40521e+07	3.48465e+07	3.98714e+07	3.78715e+07	3.12328e+07	2.71101e+07	1.74066e+07	3.3082e+07	1.94113e+07
(-)-Norepinephrine N-hexoside	6.58538e+07	5.94117e+07	4.38072e+07	3.99202e+07	6.43517e+07	4.62031e+07	983190	5.48963e+07	5.50771e+07	6.10013e+07	9.67863e+07	4.01105e+07
Asperulosid	290057	722983	1.0602e+06	529049	463090	564418	848487	511666	711099	494916	706621	500034
Bicyclo Prostaglandin E2	1.15637e+08	1.04641e+08	2.56787e+08	2.19847e+08	7.20152e+08	5.09283e+08	4.49129e+07	6.04171e+07	8.36597e+07	1.16645e+08	1.53144e+08	3.16163e+08
Kynurenic acid O-hexside	2.43159e+07	2.05274e+07	1.2451e+07	8.88995e+07	2.58502e+07	2.16291e+07	1.84691e+07	1.12511e+07	7.60719e+06	1.24078e+07	1.58556e+07	1.37004e+07
SM 8:1;2O/13:1	296698	469776	542881	350426	499104	356675	1.66194e+06	942185	1.41312e+06	1.39432e+06	1.16155e+06	1.70831e+06
Panaxatriol	394755	2.43463e+06	1.23373e+06	221506	665900	764125	766936	1.00352e+06	776850	733477	771823	113777
Lenalidomide	1.04644e+06	1.49642e+06	912208	1.59788e+06	866172	2.26434e+06	542009	1.712e+06	1.58121e+06	1.81529e+06	1.79066e+06	1.44257e+06
beta-Nicotyrine	933384	700610	668674	677698	1.54462e+06	1.39336e+06	790495	684132	975781	932794	612105	2.10447e+06
2-Arachidonyl Glycerol ether	518846	2.39077e+06	371784	506980	947033	650063	484504	503323	631341	851120	371991	453070
AKBA	2.45774e+06	1.81713e+06	1.49862e+06	2.10429e+06	1.63111e+06	2.18977e+06	1.05098e+06	2.21524e+06	1.24571e+06	1.95893e+06	1.50458e+06	604994
L-Alanyl-L-Lysine	194176	189389	2.44577e+06	249666	168993	191808	222005	202987	248244	551716	228182	204260
Methyl arachidonate	1.18986e+06	1.37795e+06	1.43806e+06	1.5275e+06	751163	771440	1.32566e+06	1.50572e+06	2.00638e+06	1.67795e+06	780023	1.68085e+06
LPC(1-acyl 18:3)	1.25962e+06	1.03177e+06	1.09356e+06	2.89088e+06	1.23226e+06	1.31061e+06	2.01072e+06	1.30064e+06	1.58132e+06	1.61623e+06	1.00751e+06	1.31749e+06
Oleic acid	224793	226392	305640	370624	477116	338489	335966	325091	177962	275841	650255	468924
1H-indene-3-carboxamide	6.90387e+08	4.12571e+07	1.3657e+08	3.2978e+08	5.68124e+08	2.58452e+08	1.13777e+08	1.58095e+08	6.78609e+07	8.66624e+08	2.56355e+08	3.80987e+07
Cinnamaldehyde	5.68392e+07	5.7362e+07	5.36072e+07	6.05415e+07	4.23445e+07	4.60192e+07	4.77727e+07	6.69529e+07	5.147e+07	6.0505e+07	5.47238e+07	4.18854e+07
Targinine	4.99589e+07	4.68522e+07	3.92297e+07	5.84852e+07	4.62144e+07	6.55832e+07	6.43199e+06	5.55776e+07	1.94161e+07	4.40212e+07	2.01754e+07	6.81136e+07
XLR11 N-(4-hydroxypentyl) metabolite-d5	842881	1.0422e+06	888083	1.05121e+06	626992	519828	3.01617e+06	1.47508e+06	2.0775e+06	264358	1.4473e+06	868804
SM 8:1;2O/26:0	551017	2.30212e+06	527878	417957	428457	382478	447164	511368	529635	475617	429696	400756
Methanandamide	1.59412e+06	1.83757e+06	1.11161e+06	347761	1.78945e+06	1.43588e+06	1.52839e+06	885546	970205	231247	1.52635e+06	676498
1-[(3,5-dimethyl-4-isoxazolyl)sulfonyl]-4-(2-pyridinyl)piperazine	1.14716e+06	982586	2.32682e+06	1.46189e+06	1.14815e+06	1.14149e+06	1.04706e+06	2.04383e+06	845529	1.91563e+06	1.27953e+06	1.02665e+06
5-OxoETE	3.57505e+08	5.41413e+08	5.64734e+08	2.71686e+08	4.24598e+08	3.40868e+08	4.21333e+08	4.13897e+08	7.88462e+08	6.064e+08	9.62308e+08	4.68203e+08
Ziyuglycoside II	450644	154109	1.39411e+06	1.5113e+06	158550	339312	183496	554726	1.11027e+06	725641	761631	624107
L-Arabinitol	3.01404e+07	2.32023e+07	1.91804e+07	1.37481e+07	1.20543e+07	1.17948e+07	5.83947e+07	2.94172e+07	3.0925e+07	5.29599e+07	1.95509e+07	7.33088e+07
3-[(4-hydroxyphenyl)methyl]-octahydropyrrolo[1,2-a]pyrazine-1,4-dione	1.34862e+06	1.3047e+06	1.37891e+06	1.73285e+06	994082	1.18216e+06	1.43935e+06	1.54492e+06	1.50093e+06	1.75284e+06	1.35944e+06	1.7178e+06
Euphorbia factor L1	518460	190374	531406	2.25121e+06	878279	438768	481869	732652	831989	672618	405520	1.51882e+06
Myristoleic Acid	1.84593e+07	2.92523e+07	1.99542e+07	5.35422e+06	5.616e+07	2.79404e+07	8.5602e+06	9.57254e+06	6.67252e+06	1.11698e+07	5.25819e+06	5.19804e+07
7-(2-hydroxypropan-2-yl)-1,4a-dimethyl-decahydronaphthalen-1-ol	1.35814e+06	1.47683e+06	1.49456e+06	1.49759e+06	1.96491e+06	1.13919e+06	1.74052e+06	1.45637e+06	1.25458e+06	748170	1.53937e+06	814519
Indigo	310755	291855	241510	176719	388838	286654	206586	1.16836e+06	3.18953e+06	368931	1.08136e+06	366497
N,N-dimethyl-9H-purin-6-amine	1.61353e+06	1.23092e+06	975011	844325	1.33162e+06	1.99716e+06	1.9479e+06	2.00249e+06	2.08722e+06	1.68451e+06	1.26436e+06	1.02668e+06
2-(Dimethylamino)Guanosine	933166	949683	1.1705e+06	2.57501e+06	718723	582130	834522	289104	652351	1.22974e+06	957261	454470
methyl 1-(1-benzylpiperidin-4-yl)-1H-1,2,3-benzotriazole-5-carboxylate	1.44083e+06	1.01779e+06	1.27015e+06	622770	511684	369538	270770	1.33686e+06	962351	2.36529e+06	380339	2.09945e+06
Tianshic acid	697657	543321	696206	494859	809581	697742	474362	765911	833244	2.34868e+06	1.32214e+06	405539
H-HoArg-OH	773202	1.01697e+06	1.37806e+06	2.11531e+06	834275	1.10551e+06	1.20402e+06	1.01629e+06	1.68151e+06	1.44986e+06	1.70867e+06	910203
Indole-3-acetic acid	3.17936e+07	4.00513e+07	3.87952e+07	8.17952e+07	3.71447e+07	4.08258e+07	5.38652e+07	3.63152e+07	4.79329e+07	3.93749e+07	5.41691e+07	4.9572e+07
DL-Panthenol	1.08673e+06	1.36992e+06	1.49238e+06	1.68519e+06	1.22537e+06	1.18705e+06	1.25538e+06	1.09758e+06	1.46773e+06	1.75728e+06	1.94777e+06	1.54256e+06
Eucalyptol	5.67623e+07	5.37598e+07	6.41779e+07	6.98736e+07	6.02254e+07	6.13467e+07	6.59144e+07	5.49155e+07	6.1846e+07	5.25036e+07	5.61789e+07	4.59024e+07
2-Methoxybenzaldehyde	3.38716e+07	3.92381e+07	4.37217e+07	3.80769e+07	2.13028e+07	3.1755e+07	3.7887e+07	4.42885e+07	6.40681e+07	3.8915e+07	3.64785e+07	4.65137e+07
Dihydrojasmone	1.09874e+07	1.53921e+07	2.14079e+07	2.03477e+07	1.62689e+07	1.42073e+07	1.67746e+07	1.78723e+07	1.91928e+07	1.79571e+07	2.23697e+07	1.62174e+07
N1-{4-[2-cyano-2-(4-nitrophenyl)vinyl]phenyl}acetamide	162872	180680	158965	2.48746e+06	156022	175565	206528	184931	187282	522530	199285	191249
Columbianadin	1.92024e+06	1.73712e+06	864471	1.71978e+06	451271	1.1179e+06	1.75599e+06	1.61894e+06	3.01867e+06	1.63967e+06	639906	1.22138e+06
EMH	188873	157525	91042.4	115529	553430	378366	109915	184347	129800	1.24687e+06	108064	98395.8
Dl-Glyceraldehyde3-phosphate	1.36346e+06	1.33505e+06	1.04469e+06	1.58192e+06	1.04999e+06	1.21108e+06	1.72852e+06	1.31126e+06	1.99365e+06	1.7514e+06	1.50079e+06	878990
Cinobufagin	1.42871e+06	1.41222e+06	1.41999e+06	2.09035e+06	1.0895e+06	1.15281e+06	2.30512e+06	1.60802e+06	1.97509e+06	1.73075e+06	2.62339e+06	808181
LPC(1-acyl 18:2)	721217	665900	1.12691e+06	995597	843809	645292	1.5602e+06	1.07867e+06	1.57236e+06	1.62664e+06	1.21154e+06	1.65242e+06
3-Indoleacetonitrile	114038	323802	218212	312932	141274	235871	104136	150056	176230	92115.4	108616	86627.3
Ciprostene	599278	676084	373700	313640	738578	439841	376986	378349	340931	2.17297e+06	292939	527916
3-phenyl-5-(trifluoromethyl)-4,5-dihydro-1H-pyrazol-5-ol	1.86227e+06	1.18922e+06	1.58891e+06	715498	688200	974083	776946	1.12023e+06	1.112e+06	1.90678e+06	1.17241e+06	1.26268e+06
2-(3,4-dihydroxyphenyl)-3,5,7-trihydroxy-6-methyl-4H-chromen-4-one	1.16646e+07	1.86191e+07	6.68088e+07	8.58073e+06	1.39654e+06	5.13531e+06	4.38046e+06	6.31691e+06	3.29723e+07	9.64253e+06	1.07715e+07	1.71831e+07
Erucic acid	895964	1.21294e+06	1.80296e+06	270846	206194	1.00701e+06	604715	1.71665e+06	641286	913895	786395	894010
gamma-Glutamylleucine	1.764e+07	1.64538e+07	2.02368e+07	1.85564e+07	1.88428e+07	3.47752e+07	2.00336e+07	1.8624e+07	1.20315e+07	7.32462e+07	1.3358e+07	1.13446e+07
4-decyl-3-hydroxy-5-oxooxolane-2,3-dicarboxylic acid	1.27827e+06	928006	714801	546460	360366	638459	743243	1.27345e+06	1.49753e+06	1.49677e+06	638776	844774
Trillin	1.16857e+06	978706	1.11887e+06	1.07296e+06	568698	793378	306965	941949	1.41247e+06	894440	327097	731907
Angeloyl-(+)-gomisin K3	634137	680738	838253	699841	917984	522908	1.03739e+06	1.93567e+06	1.00619e+06	666659	612872	261925
8-iso Prostaglandin A2	517960	848572	298370	265706	1.68793e+06	129667	375776	320038	334196	462119	354468	978981
5,7-dihydroxy-2-(2,3,4-trihydroxyphenyl)-4H-chromen-4-one	231192	226265	192280	162463	468867	619884	165565	164899	189620	364126	162818	245922
Eicosapentaenoic acid	3.22115e+07	4.10751e+07	2.59184e+07	1.97589e+07	4.4496e+07	5.96808e+07	2.04343e+07	1.38627e+07	1.16516e+07	2.62739e+07	2.13705e+07	3.74157e+07
N-(4-chlorophenethyl)-N'-(4-chlorophenyl)urea	3.57611e+07	3.4234e+07	3.05509e+07	5.27379e+07	2.77846e+07	2.42978e+07	8.33117e+07	4.12243e+07	6.0107e+07	4.62696e+07	5.31709e+07	3.19038e+07
(2R)-2-[(2R,5S)-5-[(2S)-2-hydroxybutyl]oxolan-2-yl]propanoic acid	5.18293e+07	4.79844e+07	5.38959e+07	4.87622e+07	3.96534e+07	3.73978e+07	3.93048e+07	6.23817e+07	7.82968e+07	5.60085e+07	3.61602e+07	3.49189e+07
(±)8-HEPE	462247	509751	406046	302819	1.59602e+06	386844	358034	435009	440479	520360	426008	782584
Vanillin	2.6418e+08	3.28246e+08	4.12988e+08	2.80898e+08	4.92727e+07	1.76749e+08	1.03513e+08	1.47207e+08	3.07792e+08	1.6463e+08	2.83684e+08	2.44782e+08
4,7-dimethylpyrazolo[5,1-c][1,2,4]triazine-3-carbonitrile	3.00789e+07	3.9615e+07	5.50126e+07	4.76295e+07	3.28692e+07	3.46169e+07	4.24192e+07	4.01137e+07	4.63307e+07	4.01507e+07	5.17718e+07	6.60792e+07
Curcurbitacin IIA	860449	982836	1.22277e+06	1.08349e+06	355426	422368	775635	1.10589e+06	1.29594e+06	913307	652034	700321
Naringenin chalcone	614403	771159	1.74106e+06	894396	206697	689814	432683	921056	1.76022e+06	800872	581772	744086
Valine	4.16111e+08	5.53705e+08	6.12354e+08	4.88134e+08	4.87394e+08	5.29548e+08	3.73452e+08	6.31092e+08	4.59521e+08	4.28641e+08	5.54407e+08	6.68887e+08
Acetyl-L-carnitine	1.83399e+07	1.92784e+07	2.08195e+07	2.1888e+07	2.47267e+07	2.72801e+07	2.27463e+07	4.48274e+07	4.43254e+07	2.35031e+07	2.50715e+07	6.57934e+07
PC 16:0_16:1	767710	616882	983712	1.45637e+06	769275	386584	143104	301002	72143.7	71393.7	450952	973127
HKK	335532	191628	374428	115770	457089	340953	107894	318043	296955	434949	183474	1.74786e+06
β-Cortolone	3.92387e+07	4.23782e+07	2.94857e+07	2.4723e+07	5.55861e+07	3.20294e+07	1.42714e+07	3.27491e+07	3.07173e+07	1.90862e+07	1.6523e+07	4.18918e+07
Epicatechin	1.0909e+06	1.05171e+06	1.36481e+06	1.27461e+06	793685	753226	1.38819e+06	1.01764e+06	1.27468e+06	1.59751e+06	1.54342e+06	1.49192e+06
N1-(3,5-dichlorophenyl)-3-amino-3-hydroxyiminopropanamide	739341	73388.3	67430.8	235468	79024.4	299271	281000	69204.7	65584.2	307857	192914	211391
di-C,C-pentosyl-apigenin	689052	656848	477434	1.68259e+06	334849	796719	169211	1.34121e+06	326425	1.80431e+06	183599	482177
N-[2-chloro-6-(trifluoromethoxy)phenyl]-2,2-dimethylpropanamide	6.33521e+08	4.10284e+08	5.87945e+08	8.45471e+08	5.38975e+08	5.82508e+08	5.74006e+08	5.70711e+08	4.93004e+08	6.15451e+08	6.51903e+08	4.21759e+08
Methyl palmitate	2.12006e+07	2.16739e+07	2.00807e+07	2.55428e+07	1.76923e+07	1.56088e+07	3.06961e+07	2.53161e+07	4.11935e+07	3.26497e+07	4.64727e+07	5.42788e+06
Ethyl paraben	2.50345e+07	2.57599e+07	3.0113e+07	2.91585e+07	1.17941e+07	2.14591e+07	2.73668e+07	2.05288e+07	3.4493e+07	2.16094e+07	1.96068e+07	2.53053e+07
Ginkgolic Acid	1.27818e+06	1.17483e+06	848955	443299	1.404e+06	755742	249818	760040	847623	840789	249993	1.63658e+06
Catechin	275282	652691	784079	1.08562e+06	216251	232202	246666	295658	405987	268921	250878	340513
18 β-Glycyrrhetintic Acid	1.09143e+06	995749	1.29171e+06	983908	1.20796e+06	1.39749e+06	657399	1.42396e+06	1.22353e+06	1.39488e+06	915367	862677
16,16-Dimethyl prostaglandin A1	144404	140442	222499	113611	98178.1	109109	123852	131150	130036	122827	123198	441801
Quinic acid O-di-glucuronic acid	1.07145e+06	850378	133737	1.37313e+06	551078	649519	937470	1.01092e+06	438823	1.24045e+06	212083	113896
DIMBOA glucoside	4.81732e+08	4.09407e+08	5.71396e+08	5.30004e+08	6.04866e+08	5.88044e+08	4.38265e+08	5.01883e+08	4.09811e+08	6.89562e+08	5.53085e+08	5.32536e+08
Diosgenin	1.31357e+06	1.04949e+06	1.23859e+06	1.05321e+06	1.03519e+06	1.17106e+06	1.43884e+06	439149	1.54745e+06	1.24141e+06	963148	1.1523e+06
4-hydroxy-3-(3-methylbut-2-en-1-yl)benzoic acid	3.61406e+07	2.11197e+07	3.73778e+07	2.93136e+07	7.1174e+06	2.94985e+07	2.3112e+07	3.96671e+07	5.5419e+07	4.59438e+07	2.34676e+07	4.15348e+07
1-(4-ethoxyphenyl)-5-(prop-2-ynylthio)-1H-1,2,3,4-tetraazole	727943	1.11041e+06	1.53598e+06	534907	385750	896893	869775	783810	1.80766e+06	1.05938e+06	711728	1.01263e+06
Resibufogenin	292001	297136	245277	200918	406047	360987	262678	290613	282626	163955	157101	225461
2-oxa-4-azatetracyclo[6.3.1.1~6,10~.0~1,5~]tridecan-3-one	1.36209e+07	1.73292e+07	3.77596e+07	1.53085e+07	1.41449e+07	1.17014e+07	8.39604e+06	8.08957e+06	1.03293e+07	7.09494e+06	1.14504e+07	1.38186e+07
Sophoridine	1.20867e+06	1.056e+06	1.04852e+06	1.28959e+06	1.05714e+06	937715	1.94443e+06	1.38787e+06	1.13754e+06	1.57431e+06	769241	802115
beta-Alanine methyl ester hydrochloride	1.06138e+06	642821	1.27822e+06	1.33257e+06	315596	856861	325001	1.38734e+06	765467	997592	791672	1.56934e+06
Epigallocatechin	3.31899e+07	2.24269e+07	2.75167e+07	3.10197e+07	3.64135e+07	5.51453e+07	1.44771e+07	2.02963e+07	9.58515e+06	1.82389e+07	7.8787e+06	1.27064e+07
cyclohexyl{4-[4-nitro-2-(1H-pyrrol-1-yl)phenyl]piperazino}methanone	4.03598e+07	4.80824e+07	3.97639e+07	3.29377e+07	3.32307e+07	4.46155e+07	1.4464e+07	3.54149e+07	5.68083e+07	3.39451e+07	2.61119e+07	6.26023e+07
Kuwanon A	376154	506653	774063	495622	1.28821e+06	386560	376702	574509	914202	647350	565557	680868
N-Acetyldopamine	3.72634e+08	3.45025e+08	4.09994e+08	3.25765e+08	5.86461e+08	5.82575e+08	5.0694e+08	4.51708e+08	3.47541e+08	4.82288e+08	8.02641e+08	5.1604e+08
(5E)-7-methylidene-10-oxo-4-(propan-2-yl)undec-5-enoic acid	602839	593213	605799	687214	1.27134e+06	448315	583159	602889	409331	567714	567608	571686
N-Caffeoyl putrescine	114082	81249.4	289535	128929	525310	274150	99847.9	87751.4	103625	206742	100626	128575
Cer 18:1;3O/22:0;(2OH)	917438	861194	1.39675e+06	681907	782023	475090	1.08232e+06	366256	1.01669e+06	236717	768715	1.28218e+06
Corynoline	866138	140875	133879	192417	121900	146909	103494	171349	140938	1.52405e+06	126383	147221
Xanthurenic acid O-hexoside	3.4585e+07	3.79207e+07	2.99995e+07	5.56376e+07	3.19193e+07	3.93258e+07	4.25843e+07	2.97381e+07	2.65402e+07	2.91607e+07	4.15091e+07	3.4564e+07
6''-o-acetylgenistin	628087	668745	994069	1.20406e+06	530212	860084	240979	744069	1.03875e+06	751504	467614	912314
Flavokawain B	899021	758292	897175	918739	177565	522976	520464	884963	1.34461e+06	932233	511772	839153
Gomisin D	104647	204256	524814	545637	259022	180322	390297	715064	973609	525105	407092	574041
cis,cis-Muconic acid	3.13878e+07	2.83872e+07	3.45396e+07	3.87821e+07	1.94935e+07	2.29773e+07	2.56335e+07	4.13804e+07	3.75993e+07	6.40719e+07	3.31321e+07	4.7075e+07
Glu-Gln	2.42257e+07	4.35118e+07	1.0795e+07	1.3197e+07	1.07225e+07	1.30423e+07	1.13208e+07	2.414e+07	1.58432e+07	2.25259e+07	2.28609e+07	1.46751e+07
5-(6-hydroxy-6-methyloctyl)-2,5-dihydrofuran-2-one	9.04682e+06	1.91182e+07	2.1424e+07	2.28334e+07	1.92869e+07	2.15517e+07	1.52617e+07	5.84577e+07	3.06831e+07	2.21659e+07	2.15701e+07	2.34272e+07
beta-Tocopherol	247575	451987	981909	370866	341141	655018	574885	720673	283093	614361	252089	674476
15(S)-HpETE	6.65901e+06	5.79131e+06	8.68746e+06	6.59294e+06	1.02646e+07	8.60142e+06	6.74559e+06	5.6395e+06	5.61152e+06	3.97908e+06	5.78854e+06	8.92928e+06
(-)-Menthol	176196	161076	165013	173000	128337	130665	161795	189014	347991	167124	183413	140100
octadec-9-ynoic acid	2.27422e+07	2.26872e+07	3.90091e+07	5.30515e+07	2.4694e+07	4.12311e+07	3.4926e+07	4.53956e+07	3.28335e+07	5.62885e+07	2.15171e+07	2.15666e+07
ethyl 5-cyano-6-piperazino-2-(trifluoromethyl)nicotinate	492152	390374	238332	256661	468003	319389	586664	277219	87474.3	873409	265726	159168
p-Aminocinnamic acid	2.19408e+07	2.07573e+07	3.94864e+07	2.63833e+07	3.7428e+07	4.32767e+07	3.67421e+07	2.75829e+07	2.57416e+07	3.27478e+07	6.77392e+07	3.1157e+07
8-chloro-6-(trifluoromethyl)imidazo[1,2-a]pyridine-2-carbohydrazide	736307	613776	1.21928e+06	1.09472e+06	640248	603043	593074	850753	540465	1.37043e+06	858681	1.06342e+06
N-[(4-hydroxy-3-methoxyphenyl)methyl]-8-methylnonanamide	542871	368717	459737	682789	242712	283700	299464	323637	274683	365897	308646	261517
N-(3-Indolylacetyl)-L-Alanine	306868	262955	277644	295188	238905	236904	272506	296630	422489	692231	277159	1.27173e+06
Osalmide	510037	292798	277644	243056	305789	448457	449379	248283	422489	692231	446403	1.27173e+06
Phenylacetylglutamine	120673	105430	277644	117481	82358.8	89266.2	124966	113263	422489	692231	106608	1.27173e+06
7-(2-Hydroxyethyl)theophyline	719017	542406	892377	660370	417113	882520	433291	451801	883993	1.34754e+06	641262	1.01001e+06
Biochanin A	357768	233394	395708	517660	100557	437853	202533	464140	1.37665e+06	663251	589451	465329
Arachidonic acid methyl ester	253192	397184	1.01045e+06	551071	222024	179230	664899	652997	729168	1.33521e+06	660266	226238
Verbenalin	624572	822862	747060	1.29034e+06	965695	1.09476e+06	716812	1.04244e+06	680177	1.21672e+06	958722	445922
4-acetyl-4-(ethoxycarbonyl)heptanedioic acid	1.39053e+06	2.98233e+06	4.14579e+06	1.22844e+07	4.29409e+06	4.48781e+06	2.11014e+07	6.92317e+06	4.87406e+06	4.61617e+06	3.25911e+06	4.88983e+06
N-Lauryldiethanolamine	247518	301691	263248	348197	229631	262975	421992	268524	443379	356172	1.53213e+06	336873
Mesterolone	1.097e+07	1.42838e+07	1.19741e+07	2.29363e+06	4.91918e+07	1.65931e+07	6.00986e+06	7.39336e+06	5.19434e+06	1.7538e+07	4.16389e+06	1.72251e+07
Syringetin-3-O-glucoside	130487	108231	116179	509960	89744.3	98132.5	132897	116523	141514	252913	116097	131297
Enoxolone	290576	597852	626837	240091	549226	606126	401356	784447	360682	627483	495160	543592
Imperialine	160549	158503	145612	140928	170675	153042	152866	150305	141782	121381	165619	127678
3-Hydroxy-3-methylbutanoic acid	541815	454846	402296	598343	307625	403481	217197	542537	209164	557380	374289	468963
(5Z)-3-aminonon-5-enoic acid	1.13183e+07	1.56694e+07	3.88782e+07	1.63204e+07	1.22815e+07	1.1285e+07	7.27045e+06	8.31908e+06	8.66877e+06	8.19076e+06	1.19273e+07	1.33846e+07
(9cis)-Retinal	1.73762e+08	3.95328e+08	1.55e+08	2.76442e+07	2.6431e+08	2.16944e+08	4.03752e+07	1.30599e+08	5.89046e+07	6.63476e+08	4.41377e+07	2.40047e+08
LPC O-11:0	492344	272041	799475	597299	362440	267194	243590	631802	1.15806e+06	343884	1.043e+06	675696
DHZROG	521845	503648	796006	661169	258555	675549	680494	616589	496030	1.20075e+06	1.1578e+06	612752
3-(5-methylisoxazol-3-yl)-2-(3-pyridyl)-1,3-thiazolan-4-one	331004	448951	247208	405540	533525	370710	725346	577079	209131	1.18892e+06	520959	357385
PC O-18:2	3.05217e+09	2.0202e+09	4.02932e+09	3.06792e+09	1.98004e+09	2.37234e+09	3.09845e+09	3.08943e+09	3.7156e+09	5.18848e+09	3.36985e+09	5.66011e+09
Succinic anhydride	247699	578048	1.07356e+06	626277	164191	342991	170131	342604	701693	435245	189240	382499
Malvidin	2.38669e+07	2.81075e+07	2.2213e+07	4.93237e+07	1.56179e+07	2.31865e+07	8.61517e+06	2.99035e+07	1.92095e+07	3.98525e+07	8.52587e+06	1.93932e+07
13-OxoODE	770496	976422	512319	375672	888269	766076	947763	512881	445227	756929	355229	816778
Agmatine	3.03251e+07	7.97429e+07	2.0923e+08	1.84517e+08	8.0803e+07	9.66873e+07	1.22046e+06	1.06659e+08	2.97733e+07	2.88331e+08	5.22872e+07	2.09532e+08
Kinetin 9-riboside	650681	756141	616775	820785	197112	384391	96183.2	690636	363711	87255.8	236987	458989
Diallyl sulfide	676916	330819	560247	738325	385018	527093	326142	337947	520064	164347	440845	480740
(2E)-3-(3,4-dimethoxyphenyl)prop-2-enoic acid	2.33311e+07	2.04234e+07	4.18515e+07	2.82411e+07	2.17183e+07	4.26284e+07	2.92434e+07	3.75752e+07	4.56701e+07	3.99506e+07	2.9384e+07	3.22539e+07
Sapropterin	927853	855089	631177	863936	555968	659956	753346	689727	721168	852567	735983	789674
Chlorogenic acid methyl ester	1.40465e+07	1.23497e+07	9.08779e+06	1.44025e+07	3.37262e+07	2.22835e+07	1.30541e+07	1.34575e+07	6.97891e+06	2.87916e+07	7.1437e+06	9.57585e+06
SM 8:1;2O/24:0	1.0345e+06	114627	121809	157167	108130	112883	157184	111857	176764	129018	160395	139397
4-morpholinobenzoic acid	253325	148748	137305	141097	643933	156663	169606	191554	296106	200974	213434	485156
Osthole	364637	493941	553819	386658	620422	465606	376815	578246	764471	497054	611461	1.04324e+06
p-Coumaric acid	2.19408e+07	2.07573e+07	3.94864e+07	2.63833e+07	3.7428e+07	4.32767e+07	3.67421e+07	3.03435e+07	2.65547e+07	3.61359e+07	6.77392e+07	3.1157e+07
Wilforlide A	832159	857312	734579	597222	872555	804751	575667	769076	734468	686413	685587	702543
ethyl 5-hydroxy-4-oxo-4H-chromene-2-carboxylate	1.06873e+06	1.81375e+07	1.62316e+07	7.40037e+06	1.41166e+06	6.16886e+06	6.67425e+06	1.05149e+07	2.6522e+07	9.85146e+06	1.05056e+07	1.84056e+07
1,4-dihydroxy-1,4-dimethyl-7-(propan-2-ylidene)-decahydroazulen-6-one	615247	533033	399249	324376	469639	447402	315343	470966	297343	260560	442606	258659
2'-Deoxyadenosine	2.39155e+06	4.30475e+06	1.62551e+06	1.92293e+07	2.47636e+06	2.80219e+06	1.65959e+06	4.02142e+06	3.43821e+06	2.40255e+06	340223	1.89923e+06
Bitertanol	447798	535498	407473	843410	373059	520700	533929	473335	931617	653537	539636	1.00156e+06
2-[(butylamino)(imino)methyl]-1-oxohydrazinium-1-olate	3.11764e+07	5.0793e+07	3.49472e+07	2.77046e+07	1.90248e+07	2.74501e+07	4.4498e+07	7.38243e+06	6.46674e+07	4.25627e+07	2.49918e+07	3.42233e+07
5-benzhydryl-1-(phenylsulfonyl)-1H-pyrazole	612265	419763	326020	74511.5	51461.6	72697.6	68909.6	297838	476898	311911	74207.4	314505
Vitamin D2	458538	419771	442638	539757	502237	481941	574070	546932	472481	1.04515e+06	507279	353049
Pyridoxine	1.6753e+07	2.09527e+07	1.43006e+07	2.41335e+07	1.85956e+07	1.75282e+07	5.66317e+07	3.11006e+07	3.61438e+07	1.68462e+07	2.41519e+07	1.55e+07
6-phenyl-1,2,3,4-tetrahydro-2,5-benzodiazocin-1-one	425101	674583	558701	566202	335719	617190	269536	559911	696780	244331	336810	479920
ethyl 4-({[(3-morpholinopropyl)amino]carbothioyl}amino)benzoate	563571	713958	563810	913395	445955	818365	735120	778089	572149	974996	834543	384829
Kinetin	4.17349e+08	4.8609e+08	4.30126e+08	6.27574e+08	4.98692e+08	5.25034e+08	4.8282e+08	5.45758e+08	4.03987e+08	5.21268e+08	4.87128e+08	3.44455e+08
Biotin	430128	331980	392432	1.06695e+06	307196	394102	825095	342589	456689	391143	413710	402786
3-methyl-5-oxo-5-(4-toluidino)pentanoic acid	4.4974e+09	3.9195e+09	4.98714e+09	5.31069e+09	3.378e+09	4.0376e+09	4.16593e+09	3.85511e+09	3.38921e+09	3.24455e+09	4.10681e+09	4.21953e+09
2-methoxy-5-(1H-1,2,4-triazol-5-yl)-4-(trifluoromethyl)pyridine	345717	263256	874947	324434	134796	437289	189122	416284	886886	525908	197492	320902
DL-2-(acetylamino)-3-phenylpropanoic acid	384889	438996	414917	906303	365477	433836	787605	453406	515754	333827	483814	519109
L-Hydroxyproline	3.12682e+07	3.44384e+07	4.5138e+07	3.27774e+07	1.64674e+07	3.00481e+07	3.1127e+07	4.01284e+07	3.56831e+07	3.00097e+07	5.13189e+07	4.80855e+07
Benzophenone	276461	315191	383130	761352	242943	313332	557984	416696	637220	659358	628823	578199
delta-Tridecalactone	2.14518e+07	2.14897e+07	2.29979e+07	7.65025e+06	2.41822e+07	1.88629e+07	9.16039e+06	1.93364e+07	1.02756e+07	5.42451e+07	7.70411e+06	2.33604e+07
LPC(1-acyl 18:1)	271299	225237	522023	444935	216173	261445	551952	363526	605140	887139	635889	655178
Piperlongumine	580289	463590	580489	640821	417107	439041	791786	735301	768243	779804	526597	555376
gamma,gamma-Dimethylallyl pyrophosphate	225203	290992	303011	560044	364455	355522	311209	242247	357339	291749	259474	828232
Methional	451209	307152	657156	769399	344039	521920	295974	379137	460819	840714	614272	804345
Polyphyllin VI	116417	112839	93065.2	162730	92474.9	99450.3	134351	124280	132158	119037	128917	803317
O-Arachidonoyl ethanolamine	1.68423e+07	1.57908e+07	3.55157e+07	4.85337e+07	1.64134e+07	3.58978e+07	3.14522e+07	4.24306e+07	3.10703e+07	5.27302e+07	1.84885e+07	1.20857e+07
Etiocholanolone	1.42659e+07	1.70836e+07	1.25819e+07	4.71589e+06	4.20172e+07	2.27094e+07	5.3149e+06	1.16699e+07	6.58136e+06	2.22212e+07	4.60017e+06	2.17627e+07
Pantothenic acid	3.19105e+08	4.42897e+08	2.62957e+08	5.09723e+08	3.14185e+08	3.17992e+08	5.34898e+08	4.02103e+08	4.06357e+08	4.56682e+08	5.16889e+08	3.11944e+08
2-(2-acetyl-3,5-dihydroxyphenyl)acetic acid	1.51066e+07	3.10967e+07	3.18749e+07	1.97804e+07	5.38046e+06	1.9092e+07	5.6058e+06	2.14792e+07	5.32797e+07	9.21088e+06	1.44367e+07	1.76699e+07
D-(+)-Octopine	272530	200406	251114	281578	152262	233190	254548	378709	305985	429516	537488	323808
PC O-33:2	407031	486324	294181	430238	378180	244321	796964	321024	358753	352285	408447	297010
Bergapten	199015	300329	723394	344243	91532.3	189596	203524	294190	626130	275530	243675	347619
(2E,4E)-N-(2-methylpropyl)dodeca-2,4-dienamide	4.46228e+08	4.20359e+08	4.1134e+08	5.09412e+08	4.53685e+08	4.34044e+08	6.93516e+08	4.83764e+08	4.92958e+08	5.30479e+08	3.62956e+08	3.03628e+08
O-p-Coumaroyl quinacyl quinic acid O-hexoside	219628	446401	97394.5	458153	342081	391166	93252.7	441066	138955	785069	97379.9	314253
Lupenone	470070	296117	443316	386229	290953	621596	232923	100853	168946	169102	137327	140177
N1-(1H-indol-4-yl)cyclohexane-1-carboxamide	298806	268142	307881	169650	100950	109097	536654	110493	730422	441234	146033	223890
Triptophenolide	2.08351e+07	2.05545e+07	2.37376e+07	5.27022e+06	4.05975e+07	3.52031e+07	6.17322e+06	4.72546e+06	8.36477e+06	1.25163e+07	6.01017e+06	4.25699e+07
1,2,3,6,7-Pentamethoxyxanthone	9.96465e+06	1.62421e+07	3.83255e+07	1.7694e+07	4.64241e+06	1.79525e+07	9.43624e+06	2.00815e+07	4.11443e+07	1.97528e+07	1.83441e+07	2.33108e+07
PC O-16:1	2.48881e+07	1.82388e+07	3.43902e+07	1.86578e+07	1.6606e+07	1.99907e+07	2.98423e+07	2.98705e+07	3.07264e+07	3.55868e+07	2.76069e+07	4.69521e+07
Oxyresveratrol	312916	387615	528812	366140	110367	215678	223918	375471	643647	687143	312638	392098
(2R)-5-hydroxy-7-methoxy-2-phenyl-3,4-dihydro-2H-1-benzopyran-4-one	2.2798e+07	2.3297e+07	4.42865e+07	3.73813e+07	7.74444e+06	1.83032e+07	1.38655e+07	2.91783e+07	4.06947e+07	3.02855e+07	1.26453e+07	4.67627e+07
Nor-9-carboxy-δ9-THC	4.07898e+07	2.71743e+07	3.16229e+07	1.95908e+07	2.18339e+07	3.36175e+07	1.48513e+07	2.09177e+07	3.00833e+07	1.53136e+07	2.93733e+07	4.63289e+07
5-Hydroxymethyluracil	390272	247378	431719	531375	504082	351245	385781	426495	587851	627840	374147	535016
Leonurine Hydrochloride	450623	390374	371760	376168	388536	333797	512414	327204	279828	354338	231843	289393
Malonic acid	201900	136996	51887	168861	113693	137880	57911.9	132411	69132.5	145861	120540	56548.9
13,14-dihydro-15-keto-tetranor Prostaglandin D2	1.58736e+07	1.59754e+07	1.40234e+07	1.78228e+07	2.36727e+07	1.43151e+07	1.61885e+07	1.36664e+07	3.64036e+07	1.7874e+07	8.20069e+06	2.11339e+07
17beta-Trenbolone	2.55612e+07	2.68122e+07	2.47956e+07	1.47908e+07	2.89229e+07	2.65722e+07	1.25627e+07	2.10538e+07	2.21197e+07	2.21276e+07	1.39209e+07	4.43498e+07
2-Ethyl-3-hydroxy-4H-pyran-4-one	2.32977e+08	2.83356e+08	2.22683e+08	2.13772e+08	2.1101e+08	2.52283e+08	2.26313e+08	3.7135e+08	2.46397e+08	3.09865e+08	5.21813e+08	3.09367e+08
9,17-Octadecadiene-12,14-diyne-1,11,16-triol	1.90895e+07	2.84709e+07	1.9176e+07	1.62405e+07	3.73196e+07	2.3209e+07	2.16981e+07	2.3669e+07	2.26517e+07	4.00489e+07	1.28966e+07	2.2935e+07
Cortisone	1.01785e+07	1.03366e+07	9.69953e+06	5.07965e+06	1.45396e+07	1.10907e+07	2.78156e+06	6.39902e+06	4.94774e+06	5.004e+06	4.3517e+06	8.16351e+06
4-Phenyl-3-buten-2-one	1.73473e+07	4.10414e+07	1.15022e+07	5.98185e+06	1.30616e+07	1.36712e+07	2.14697e+07	8.15878e+06	7.8722e+06	7.30868e+06	6.39339e+06	1.72003e+07
LPC 22:6-SN2	209254	206650	224274	243941	213797	210576	242838	4.19641e+07	1.26403e+06	243877	229318	1.37062e+06
Epitestosterone	2.86137e+07	1.84e+07	2.20516e+07	2.48973e+07	3.6632e+07	2.70845e+07	1.28074e+07	2.04744e+07	1.85665e+07	1.4957e+07	8.8431e+06	3.54425e+07
Phenylglyoxylic acid	2.55448e+07	2.5516e+07	3.10903e+07	2.86005e+07	8.83551e+06	1.75461e+07	1.21464e+07	2.28237e+07	3.12346e+07	1.90184e+07	9.44104e+06	2.71977e+07
Gamma-Linolenic Acid	137715	144345	180868	202810	122742	150551	222700	163058	200370	269903	190840	224001
L-Asparagine	65451.8	101230	76786.9	127044	66898.1	91079	90319.4	161693	100004	117025	500626	70306.2
4-Coumaric acid	2.06145e+07	1.32404e+07	1.61873e+07	3.57904e+07	1.81129e+07	2.27517e+07	1.06348e+07	2.46437e+07	2.5893e+07	3.57638e+07	1.85888e+07	3.2835e+07
Cortisol	2.28273e+07	3.8947e+07	2.22043e+07	1.65804e+07	2.3631e+07	3.06125e+07	1.69872e+07	2.1574e+07	3.46878e+07	3.41147e+07	1.86605e+07	4.22176e+07
Canthaxanthin	77888.7	336636	65003.9	70530.7	57515.7	61802.5	76457.5	74602.5	83367	63255.2	71871.2	58886.1
2-(14,15-Epoxyeicosatrienoyl) glycerol	1.12356e+07	1.10794e+07	2.44868e+07	1.14188e+07	7.76469e+06	8.87065e+06	9.52668e+06	1.63571e+07	2.35656e+07	6.07242e+06	2.34558e+07	1.62445e+07
Ergothioneine	181041	166118	122433	130016	115476	172151	182495	184906	173160	188800	226388	176584
(-)-Caryophyllene oxide	3.64567e+07	3.55071e+07	3.49211e+07	3.61448e+07	3.46118e+07	3.34572e+07	3.95778e+07	3.67614e+07	3.45743e+07	2.83863e+07	3.39613e+07	2.46795e+07
2-methyl-2,3,4,5-tetrahydro-1,5-benzoxazepin-4-one	3.90943e+08	3.08758e+07	7.96448e+07	1.49491e+08	2.69552e+08	1.07708e+08	6.05956e+07	7.10597e+07	5.26827e+07	3.72067e+08	1.33075e+08	2.38455e+07
p-Hydroxybenzaldehyde	9.98432e+06	9.3741e+06	9.70458e+06	6.16827e+06	8.99521e+06	8.82471e+06	5.58911e+06	3.21921e+06	1.39997e+07	1.02764e+07	7.56542e+06	9.66033e+06
UDP	80168.9	79585.5	82726.7	111240	155936	112779	79035.8	312369	94000.9	90314.5	85285.8	160971
N,N,N-Trimethyllysine	188602	77496.4	116903	289022	94631	118293	87808.1	82102.5	90732.1	97631.5	86863.3	112908
6,7-Dimethoxy-4-Methylcoumarin	1.73189e+07	1.74496e+07	3.13839e+07	3.19235e+07	6.50996e+06	1.48925e+07	1.22447e+07	1.87581e+07	2.61012e+07	1.87472e+07	1.58721e+07	2.00536e+07
2-oxo-2H-chromene-3-carboxylic acid	65068.3	69338.4	273186	110423	64704.7	68991.9	88488.9	80541.1	234288	80251.8	85201.8	194706
4-(2,3-dihydro-1,4-benzodioxin-6-yl)butanoic acid	2.28858e+06	1.70923e+06	1.96872e+06	2.62488e+06	1.7737e+06	1.67994e+06	2.29507e+06	2.73027e+06	2.66335e+06	2.52817e+06	789907	1.49319e+06
2-[(3S)-1-Cyclobutyl-3-pyrrolidinyl]-1H-imidazo[4,5-b]pyridine	210353	160170	137335	126942	62414	162286	177416	224656	194837	65878.9	234072	200567
Methylenesuccinic acid	44909.9	50017.8	119494	102293	75457.1	74387.2	58995.6	30055.4	120663	72640.7	153210	199994
Psoralen	28039.6	24990.6	45104.2	77460.8	24115.5	40164.3	29956.7	25834.3	36265.5	29017.7	117358	28786.5
(2E)-1-(2-hydroxy-3,4,5,6-tetramethoxyphenyl)-3-phenylprop-2-en-1-one	2.6524e+07	2.88452e+07	1.98343e+07	1.65695e+07	8.68851e+06	1.52193e+07	2.10982e+07	2.85813e+07	5.42867e+07	2.57713e+07	1.52829e+07	2.28608e+07
L-Dopa	2.37643e+07	1.99955e+07	2.72581e+07	2.73306e+07	3.4135e+07	3.18409e+07	2.05566e+07	2.58233e+07	2.02659e+07	3.41545e+07	2.61783e+07	2.50067e+07
6-Pentyl-2H-pyran-2-one	1.16912e+07	1.24877e+07	1.56797e+07	1.24175e+07	9.20193e+06	1.29087e+07	1.19805e+07	1.40933e+07	1.90532e+07	1.47135e+07	1.50065e+07	1.85232e+07
Coumarin	1.60815e+07	1.94875e+07	2.37164e+07	1.75056e+07	1.34059e+07	1.45756e+07	9.43551e+06	1.71515e+07	1.83182e+07	1.60061e+07	1.58665e+07	1.91043e+07
2,3-dihydroxypropyl 12-methyltridecanoate	1.37101e+07	1.87865e+07	2.65776e+07	2.37813e+07	9.88699e+06	1.74073e+07	4.88626e+07	3.43011e+07	5.06575e+07	3.20222e+07	3.20583e+07	3.78319e+07
3-Methoxy prostaglandin F1α	3.43741e+07	2.55214e+07	3.14631e+07	1.56966e+07	2.2752e+07	1.88736e+07	1.78742e+07	3.34364e+07	4.97294e+07	2.77543e+07	2.17282e+07	2.65237e+07
tetranor-12(R)-HETE	2.85335e+07	9.93482e+06	2.90589e+07	2.69107e+07	1.75434e+07	1.92567e+07	1.45066e+07	3.81091e+07	3.15501e+07	2.72637e+07	2.82278e+07	3.37213e+07
Isoquinoline	1.96429e+07	2.26296e+07	2.17395e+07	4.41663e+07	2.18144e+07	2.37415e+07	2.85696e+07	1.91638e+07	2.5324e+07	2.2203e+07	3.34433e+07	2.69961e+07
L-Ergothioneine	1.72121e+07	2.1499e+07	3.77534e+07	1.20729e+06	9.4111e+06	1.52385e+07	1.38836e+07	1.40659e+07	9.14578e+06	3.79205e+06	1.01805e+07	2.12515e+07
Nicotinuric acid	1.95262e+07	1.91507e+07	1.66645e+07	3.03094e+07	5.27352e+06	7.29889e+06	8.59701e+06	2.28803e+07	1.75021e+07	1.36598e+07	7.81265e+06	2.1382e+07
PC O-18:0	9.20823e+06	1.19322e+07	1.94499e+07	6.33874e+06	9.91092e+06	6.6667e+06	1.55472e+07	1.71329e+07	8.97017e+06	9.07991e+06	2.44995e+07	3.00089e+07
Miltirone	2.14064e+07	2.07165e+07	1.72903e+07	1.17634e+07	2.40997e+07	2.2566e+07	7.2882e+06	1.55805e+07	1.55914e+07	1.7452e+07	1.04425e+07	3.85644e+07
LPC 14:1-SN1	1.09265e+07	1.25488e+07	4.60227e+06	2.35744e+07	1.18407e+07	1.26989e+07	2.19112e+07	1.67285e+07	2.93666e+07	2.4895e+07	2.06851e+07	2.72776e+07
2,4-Dimethylbenzaldehyde	3.1963e+08	3.36603e+08	4.23409e+08	4.41369e+08	3.26531e+08	3.43296e+08	3.78734e+08	4.15244e+08	3.94821e+08	4.38189e+08	3.53792e+08	2.98939e+08
Isoeugenol	1.91078e+07	1.69489e+07	1.06114e+07	1.09477e+07	1.42415e+07	2.05395e+07	1.59949e+07	1.75966e+07	1.50206e+07	2.33077e+07	1.90436e+07	1.72738e+07
Roburic acid	2.45517e+07	2.84554e+07	2.57995e+07	3.02398e+07	1.96336e+07	2.3811e+07	2.6403e+07	3.67168e+07	1.87246e+07	3.48629e+07	2.01962e+07	2.26534e+07
LDGTS 18:2	542456	676326	1.96796e+06	635520	693541	471538	2.20338e+06	7.75899e+06	3.75824e+06	2.43686e+06	4.67153e+06	3.49369e+06
L-Tyrosine	2.42186e+08	2.23686e+08	2.51419e+08	2.551e+08	1.77929e+08	3.14795e+08	1.46045e+08	3.01939e+08	1.50487e+08	2.80154e+08	2.60106e+08	2.56641e+08
18-Nor-4,15-dihydroxyabieta-8,11,13-trien-7-one	1.59194e+07	1.43469e+07	1.68909e+07	8.40456e+06	3.56723e+08	2.35848e+08	6.85241e+06	1.04853e+07	1.09393e+07	1.02686e+07	7.94664e+06	3.59579e+08
Lawsone	2.15254e+07	2.48862e+07	1.86679e+07	2.42682e+07	1.89659e+07	2.39967e+07	5.12787e+06	2.9852e+07	1.62462e+07	3.8894e+07	1.33859e+07	2.58199e+07
15-keto Prostaglandin E1	3.55682e+07	2.17114e+07	1.48121e+07	1.11631e+07	2.69433e+07	3.19648e+07	1.94526e+07	1.50101e+07	1.71581e+07	2.57549e+07	7.94366e+06	3.5106e+07
DL-Tryptophan	3.23103e+09	2.14295e+09	2.44518e+09	3.02633e+09	1.41336e+09	1.82193e+09	1.03764e+09	1.8069e+09	1.51727e+09	2.21955e+09	1.69242e+09	1.35711e+09
2-Arachidonoyl glycerol	2.75061e+06	6.01823e+07	1.03874e+08	3.92093e+07	3.53942e+07	3.09375e+07	7.19419e+07	1.08117e+08	2.03145e+08	4.40514e+08	1.49573e+08	3.14095e+08
Citrinin	2.03957e+07	2.06092e+07	2.09018e+07	1.95631e+07	9.42465e+06	1.70577e+07	1.50477e+07	2.2422e+07	3.14733e+07	2.33738e+07	1.40841e+07	1.79782e+07
6-Biopterin	2.18184e+07	2.37405e+07	2.74306e+07	3.12753e+07	2.04636e+07	2.07445e+07	4.05024e+07	2.71678e+07	3.06753e+07	2.70474e+07	3.38044e+07	2.77718e+07
Adenosine 5'-monophosphate	2.66333e+07	2.08614e+07	2.04053e+07	1.31102e+07	1.86749e+07	3.14973e+07	4.14842e+06	1.31838e+07	5.20049e+06	2.18616e+07	6.07311e+06	1.18875e+07
Linoleoyl ethanolamide	1.79249e+08	1.99858e+08	1.47842e+08	1.30562e+08	1.71474e+08	1.27936e+08	2.58695e+08	2.18914e+08	2.60466e+08	1.89467e+08	2.25066e+08	1.25865e+08
17α-Hydroxyprogesterone	1.83499e+07	1.60631e+07	1.2973e+07	1.49017e+07	2.02923e+07	1.29942e+07	1.03721e+07	9.2328e+06	1.37646e+07	1.48409e+07	2.51176e+06	3.51406e+07
N-(2-Hydroxyethyl)iminodiacetic acid	2.8864e+07	2.33415e+07	2.44543e+07	3.1711e+07	1.74252e+07	2.69506e+07	3.49749e+07	2.39311e+07	3.52094e+07	2.01872e+07	3.61534e+07	3.49566e+07
Indole-3-acrylic acid	3.23103e+09	2.14295e+09	2.44518e+09	3.02633e+09	1.41336e+09	1.82193e+09	1.03764e+09	1.8069e+09	1.51727e+09	944742	282130	1.35711e+09
Prostaglandin E1	2.91139e+06	5.13999e+06	1.25854e+07	6.45453e+06	1.2701e+08	3.40404e+08	2.80438e+06	3.01626e+06	3.38035e+06	2.87442e+06	1.3643e+06	9.71268e+06
Nicotinamide	1.41416e+07	1.05318e+07	4.06836e+06	9.18219e+06	5.55059e+06	2.9681e+07	1.57864e+07	1.38535e+07	1.7761e+07	1.18832e+07	1.04588e+07	7.01229e+06
Furanodiene	1.13405e+07	8.4516e+06	6.12406e+06	5.0671e+06	7.72238e+06	6.42005e+06	5.14861e+06	1.41066e+07	8.8765e+06	3.55464e+07	5.09938e+06	7.76463e+06
Sodium Houttuyfonate	2.59215e+07	2.17197e+07	9.72866e+06	5.33334e+06	6.84136e+06	1.11301e+07	2.31875e+07	2.30027e+07	3.0467e+07	2.30589e+07	1.35609e+07	1.50009e+07
LDGTS 16:0	4.948e+06	1.00195e+07	5.38626e+06	8.2833e+06	5.24906e+06	4.21834e+06	1.74834e+07	8.08357e+06	1.57935e+07	2.16322e+07	4.76017e+06	6.70458e+06
2-Hydroxybutyric acid	1.27609e+07	1.99575e+07	1.53829e+07	1.19882e+07	1.28747e+07	1.51934e+07	2.37634e+07	1.70332e+07	1.62117e+07	9.56462e+06	1.7841e+07	1.14634e+07
LPC 18:1-SN1	1.00275e+08	1.31443e+08	1.64986e+08	1.97581e+08	7.18182e+07	9.81648e+07	2.57982e+08	1.75011e+08	2.28236e+08	2.2923e+08	2.62021e+08	2.94189e+08
Bevirimat	1.88116e+07	1.54506e+07	2.35192e+07	2.00347e+07	1.04146e+07	1.17715e+07	3.30051e+07	4.57882e+06	3.7155e+07	1.51841e+07	3.97598e+07	2.70314e+06
3-(5,7-dimethoxy-4-oxo-4H-chromen-2-yl)propanoic acid	1.6314e+07	1.06153e+07	2.70838e+07	9.48609e+06	1.39583e+06	4.50094e+06	1.09612e+07	1.23319e+07	3.11677e+07	2.19466e+07	1.24707e+07	1.40271e+06
PC O-18:3	1.41314e+08	1.21688e+08	2.35233e+08	1.10899e+08	1.03328e+08	1.31115e+08	9.13285e+07	1.72095e+08	1.15304e+08	2.77442e+08	8.51705e+07	3.76262e+08
QPH	1.42443e+07	1.86587e+07	2.09701e+07	1.74382e+07	2.73838e+07	2.40494e+07	8.80809e+06	1.84952e+07	1.66952e+07	1.23244e+07	1.53922e+07	2.64753e+07
6 β-Hydroxycortisol	2.23621e+07	3.01045e+07	2.07862e+07	1.45085e+07	1.86694e+07	1.94823e+07	1.10382e+07	1.74648e+07	1.99104e+07	2.16263e+07	1.52082e+07	3.22032e+07
Nepodin	1.58519e+07	1.67538e+07	1.66058e+07	1.25738e+07	1.34844e+07	1.29828e+07	1.4307e+07	1.51113e+07	1.9525e+07	1.48155e+07	1.79827e+07	1.82898e+07
1,7-bis(4-hydroxyphenyl)heptan-3-one	2.4407e+07	2.8135e+07	1.81943e+07	1.10113e+07	2.12349e+07	2.35556e+07	8.48401e+06	1.45134e+07	1.17966e+07	1.5619e+07	7.8716e+06	3.21154e+07
3-[4-methyl-1-(2-methylpropanoyl)-3-oxocyclohexyl]butanoic acid	1.66252e+07	1.71262e+07	1.79398e+07	1.38978e+07	1.16597e+07	1.53876e+07	1.13584e+07	1.73799e+07	2.2502e+07	1.65505e+07	1.56634e+06	3.19244e+07
1-Naphthyl acetate	2.39019e+07	1.3007e+07	2.04655e+07	2.89328e+07	1.07931e+07	2.18924e+07	2.09905e+07	2.64687e+07	2.10221e+07	1.47881e+07	1.82834e+07	2.7013e+07
Oxymatrine	1.47923e+07	1.09167e+07	1.91879e+07	1.63905e+07	2.59667e+07	1.89978e+07	3.93193e+06	8.1598e+06	2.21462e+06	1.24961e+07	3.17672e+06	2.71718e+07
Cafestol	3.26186e+09	2.85648e+09	7.74285e+08	4.48296e+08	1.79617e+09	1.3838e+09	4.53124e+08	1.3342e+09	4.7938e+08	3.70654e+09	2.63792e+08	1.65991e+09
Cinnamyl acetate	1.2462e+07	1.65752e+07	1.71122e+07	1.05085e+07	2.54039e+07	2.52398e+07	9.55414e+06	1.16402e+07	1.06567e+07	3.00579e+07	7.79442e+06	2.39063e+07
Sedanolide	7.46596e+07	6.41453e+07	3.33956e+07	6.69521e+06	4.12891e+07	2.88382e+07	1.65872e+07	9.98473e+07	2.35269e+07	3.84966e+08	9.04688e+06	3.89806e+07
Coumalic acid	1.4116e+07	1.92105e+07	1.81126e+07	2.14121e+07	1.3341e+07	1.62483e+07	1.60304e+07	1.50251e+07	1.8875e+07	3.31806e+07	1.44071e+07	1.86742e+07
Antiarol	6.65084e+06	1.44055e+07	1.66853e+07	1.38228e+07	1.02562e+07	1.23065e+07	6.08534e+06	1.33494e+07	1.34809e+07	2.2638e+07	1.33899e+07	1.4301e+07
DL-Stachydrine	1.21895e+08	9.2549e+07	3.4374e+08	2.19189e+08	1.28049e+08	2.23178e+08	1.83846e+08	1.09308e+08	1.20925e+08	9.84995e+07	1.4009e+08	1.05349e+08
LPC 20:1-SN1	1.01926e+07	1.0365e+07	1.23523e+07	1.63425e+07	7.53449e+06	1.10087e+07	2.34565e+07	1.77137e+07	1.16785e+07	1.29762e+07	1.8433e+07	1.64559e+07
Ganoderic acid A	474132	553417	510795	625174	453408	581945	600925	472503	488650	670208	560571	773747
DL-Carnitine	1.21895e+08	9.2549e+07	3.4374e+08	2.19189e+08	1.28049e+08	2.23178e+08	1.83846e+08	1.09308e+08	1.20925e+08	9.84995e+07	1.4009e+08	1.05349e+08
1-(4-hydroxyphenyl)propane-1,2-diol	1.75644e+07	1.78492e+07	2.00045e+07	1.35366e+07	1.33705e+07	1.68991e+07	1.70242e+07	1.98958e+07	2.64342e+07	1.90413e+07	1.68184e+07	2.00464e+07
Triacanthine	2.84929e+07	1.79743e+07	1.29701e+07	3.47147e+07	3.38959e+06	6.98251e+06	2.23753e+07	4.87598e+06	1.29199e+07	3.40879e+06	1.05418e+07	2.90342e+07
2,6-Dihydroxypurine	1.68745e+08	1.75857e+08	1.72877e+08	1.95447e+08	9.84957e+07	1.05808e+08	1.5167e+08	2.19232e+08	2.33079e+08	3.71399e+08	2.00851e+08	2.61393e+08
17alpha-Hydroxyprogesterone	2.50278e+06	3.08348e+06	1.45994e+06	873104	2.59433e+06	2.37565e+06	1.55136e+06	1.25321e+06	1.77535e+06	882457	733817	4.56707e+06
5-Aminosalicylic Acid	1.15998e+07	1.21447e+07	1.51996e+07	1.17972e+07	1.09306e+07	1.35836e+07	2.53408e+07	1.78806e+07	1.60339e+07	1.73438e+07	2.77705e+07	1.49856e+07
(+)-Aphidicolin	1.64008e+07	1.95623e+07	2.90461e+07	1.7537e+07	1.81578e+07	1.99246e+07	2.66648e+07	2.72449e+07	2.53929e+07	2.39297e+07	3.20001e+07	2.94183e+07
N6-Succinyl Adenosine	1.39393e+07	1.38536e+07	1.17297e+07	1.70709e+07	1.71449e+07	2.11196e+07	1.17065e+07	1.3111e+07	1.44042e+07	1.91879e+07	1.13144e+07	1.24715e+07
LSD-d3	5.38854e+06	5.51158e+06	9.97827e+06	2.01436e+06	2.34406e+07	1.30028e+07	2.54101e+06	2.7271e+06	2.40161e+06	3.91233e+06	3.11367e+06	1.69825e+07
5-Phenyl-2,4-pentadienoic acid	1.76896e+07	1.87306e+07	2.31736e+07	1.68641e+07	1.3297e+07	1.79333e+07	1.53479e+07	2.09561e+07	2.03635e+07	2.18675e+07	2.16394e+07	2.34087e+07
ethyl 4-amino-2-(methylsulfanyl)-1,3-thiazole-5-carboxylate	8.73945e+07	7.52659e+07	5.32218e+07	1.96549e+08	7.27715e+07	9.66974e+07	2.33036e+08	9.9017e+07	1.19707e+08	1.73083e+08	7.26394e+07	5.20708e+07
1,11-Undecanedicarboxylic acid	1.50097e+06	1.49319e+06	1.9702e+06	2.31625e+06	1.62954e+06	1.85589e+06	1.94067e+06	1.75559e+06	2.61797e+06	2.04327e+06	2.14447e+06	1.70404e+06
6-Methylquinoline	2.40828e+08	1.69063e+08	1.97838e+08	2.40363e+08	1.238e+08	1.57652e+08	9.81822e+07	1.47386e+08	1.23814e+08	2.06731e+08	1.42441e+08	1.08895e+08
DGDG O-8:0_2:0	712927	786192	626247	5.2091e+06	3.39273e+06	1.19513e+06	1.04266e+06	670917	781138	610575	657035	486476
Cocamidopropyl betaine	7.55828e+06	5.48939e+06	6.72563e+06	9.50968e+06	8.79179e+06	7.10861e+06	1.33192e+07	8.60615e+06	1.60166e+07	1.71356e+07	6.80243e+06	5.73469e+06
LPE 16:1	2.26774e+07	7.10163e+06	1.8725e+07	7.93243e+06	1.90755e+07	2.52447e+07	1.99347e+07	1.74411e+07	1.63995e+07	1.36424e+07	6.75113e+06	2.79425e+07
3,4-Dihydroxybenzaldehyde	7.64362e+06	8.71888e+06	1.05237e+07	1.29224e+07	6.07927e+06	7.03106e+06	7.24309e+06	8.4598e+06	1.25211e+07	1.08935e+07	8.61762e+06	6.44947e+06
L-Aspartic acid	2.8233e+08	2.98413e+08	1.44795e+08	1.72961e+08	1.85512e+08	2.96014e+08	1.6645e+08	1.68911e+08	1.31212e+08	1.7947e+08	1.00897e+08	1.84217e+08
Tetramethylpyrazine	6.96727e+06	7.98582e+06	1.34958e+07	3.27408e+06	1.83348e+07	1.38664e+07	5.60677e+06	3.7885e+06	5.42963e+06	2.81618e+06	4.31859e+06	2.83306e+07
L-Histidine	2.383e+08	2.39887e+08	2.93522e+08	3.01126e+08	8.11648e+07	1.77924e+08	1.04023e+08	2.54252e+08	1.47674e+08	2.18896e+08	1.84867e+08	1.76298e+08
methyl 3,4,5-trihydroxycyclohex-1-ene-1-carboxylate	1.25939e+07	1.29653e+07	1.65781e+07	2.12951e+07	1.21553e+07	1.63134e+07	1.11807e+07	1.34329e+07	2.94679e+07	2.52834e+07	1.05377e+07	2.14863e+07
PC 17:1_17:2	1.22767e+07	1.48998e+07	1.04096e+07	3.18658e+07	8.85378e+06	3.42979e+06	1.93667e+07	1.34319e+07	2.86904e+07	4.35529e+06	292282	1.00652e+07
LPC 17:0-SN1	7.11957e+06	7.77702e+06	1.39583e+07	1.72506e+07	7.93814e+06	6.95874e+06	1.54125e+07	1.17171e+07	8.97996e+06	1.30024e+07	1.56488e+07	1.48589e+07
Avocadyne 1-acetate	1.28067e+07	1.34224e+07	2.0219e+07	7.42737e+06	1.38823e+07	9.43649e+06	1.04636e+07	1.69888e+07	1.43166e+07	1.88154e+07	2.47103e+07	2.78842e+07
Hexadecanamide	2.21103e+10	1.98737e+10	1.68667e+10	1.60236e+10	2.09356e+10	2.45932e+10	1.74853e+10	1.74596e+10	1.48472e+10	1.11498e+10	1.69314e+10	1.07413e+10
Ligustilide	1.43969e+07	1.51069e+07	1.53308e+07	6.57037e+06	2.15034e+07	1.85894e+07	8.19513e+06	9.08506e+06	7.58666e+06	2.09456e+07	8.68377e+06	2.76493e+07
13-HPODE	1.30727e+07	1.15774e+07	1.39461e+07	1.41402e+07	1.72924e+07	9.65876e+06	1.60547e+07	1.59532e+07	1.21616e+07	1.51741e+07	1.99938e+07	1.83561e+07
Muscone	2.29066e+07	2.50311e+07	2.22739e+07	2.54834e+07	2.32337e+07	2.33437e+07	2.71335e+07	2.51488e+07	2.39829e+07	1.19622e+07	2.4342e+07	1.57557e+07
Cuminaldehyde	1.00348e+08	1.37507e+08	1.5055e+08	1.57003e+08	2.80119e+08	2.03513e+08	1.08611e+08	1.06871e+08	1.12711e+08	1.1153e+08	1.41196e+08	1.63523e+08
N2-tetrahydrofuran-2-ylmethyl-4-(4-fluorophenyl)-1,3-thiazol-2-amine	4.53931e+06	9.71312e+06	6.46942e+06	3.09781e+06	8.53718e+06	1.39161e+07	5.78302e+06	8.40696e+06	3.60292e+06	1.08272e+07	3.73142e+06	4.29962e+06
Methyl jasmonate	1.44533e+07	1.66656e+07	1.11939e+07	4.65536e+06	2.30506e+07	4.38535e+06	6.97322e+06	8.56211e+06	6.81846e+06	1.39443e+07	4.52205e+06	1.84008e+07
(+/-)11(12)-DiHET	2.59521e+07	1.06255e+07	8.34493e+06	3.6025e+06	7.42292e+06	6.42437e+06	5.89904e+06	1.35052e+07	1.49165e+07	2.35282e+07	5.93038e+06	1.9428e+07
PC O-16:0	1.01136e+09	1.32195e+09	1.79035e+09	1.51033e+09	8.64535e+08	8.7438e+08	1.75783e+09	1.57111e+09	2.27159e+09	1.84716e+09	2.16172e+09	2.5017e+09
5,7-dihydroxy-3,8-dimethoxy-2-phenyl-4H-chromen-4-one	453967	346446	271464	297205	266971	250057	379219	314089	460353	384111	1.03019e+06	2.63745e+07
4-chloro-5-morpholino-2-quinoxalin-2-ylpyridazin-3(2H)-one	1.82561e+07	2.14653e+07	1.4584e+07	2.30329e+07	1.572e+07	1.65411e+07	2.22224e+07	2.03659e+07	1.50793e+07	2.33737e+07	1.59547e+07	1.3253e+07
1-adamantyl(piperidino)methanone	1.73989e+07	1.78193e+07	1.77106e+07	2.14296e+07	1.81902e+07	1.69899e+07	3.23128e+07	1.98318e+07	2.17072e+07	1.95362e+07	1.80691e+07	1.16315e+07
Obacunone	4.26666e+06	250640	256389	326910	2.31763e+06	572409	247025	492343	297719	4.70386e+06	237942	250123
4-methyl-5-oxo-2-pentyl-2,5-dihydrofuran-3-carboxylic acid	7.32018e+06	1.65951e+07	1.56854e+07	2.12973e+06	1.39692e+07	1.17028e+07	1.62374e+07	2.4801e+07	1.72548e+07	2.73242e+07	6.22371e+06	1.80047e+07
Dibutyl sebacate	1.05275e+06	880913	1.17074e+06	934978	1.30205e+06	1.52479e+06	692435	1.25481e+06	1.08183e+06	751356	1.62194e+06	607687
4-Methyl-5-thiazoleethanol	2.19225e+07	2.15968e+07	1.51393e+07	2.85654e+07	1.18306e+07	1.53266e+07	1.06422e+07	2.25585e+07	1.60087e+07	2.13235e+07	1.59817e+07	2.09336e+07
Artemether	6.16358e+06	4.03724e+06	6.90086e+06	3.82985e+06	1.01682e+07	6.44997e+06	3.56026e+06	4.76062e+06	5.60859e+06	5.8699e+06	4.3093e+06	2.53865e+07
Indole	2.21581e+08	1.51935e+08	1.75336e+08	2.16631e+08	9.81126e+07	1.31965e+08	7.17102e+07	1.22675e+08	1.04704e+08	1.60293e+08	1.23813e+08	9.7259e+07
2-(cyclopropylcarbonyl)-3-(4-fluoroanilino)acrylonitrile	1.17121e+07	1.47942e+07	2.45203e+07	1.51861e+07	5.32963e+06	1.12991e+07	8.73178e+06	1.36588e+07	2.76542e+07	1.34424e+07	1.18938e+07	4.287e+06
N-Acetyl-DL-glutamic acid	1.24357e+07	1.10961e+07	1.3483e+07	1.17735e+07	1.22115e+07	1.21829e+07	1.27214e+07	1.32803e+07	1.40288e+07	1.76017e+07	1.37998e+07	1.11176e+07
1-Methyl-1,3-dihydro-2H-benzimidazole-2-thione	214555	194722	1.99684e+07	206760	6.82048e+06	2.16053e+06	205600	4.49755e+06	2.00753e+06	401136	4.96683e+06	1.55196e+06
Curcumin	1.85198e+07	2.37999e+07	1.33784e+07	9.76885e+06	1.40669e+07	9.41334e+06	1.75628e+07	1.84271e+07	2.4744e+07	1.55141e+07	1.0199e+07	1.24383e+07
2-Methoxyestrone	7.68851e+07	7.20297e+07	9.48291e+07	3.02256e+07	2.70828e+08	1.15875e+08	2.22024e+07	2.96946e+07	3.03237e+07	2.71597e+07	2.81111e+07	2.19702e+08
Polydatin	9.1112e+06	7.75766e+06	2.43185e+07	7.86908e+06	2.07207e+06	6.39041e+06	5.06296e+06	1.07758e+07	3.10324e+07	1.75401e+07	6.28977e+06	1.08597e+07
Monolaurin	1.75829e+07	1.68492e+07	1.46184e+07	2.03415e+07	2.06457e+07	1.81278e+07	3.09714e+07	1.79738e+07	2.70309e+06	1.83849e+07	4.01198e+06	1.07493e+07
3-N-Methyl-L-histidine	1.86599e+07	2.10719e+07	1.16567e+07	7.53407e+06	1.13482e+07	1.55755e+07	4.87917e+06	2.15215e+07	8.87266e+06	1.11098e+07	1.34262e+07	1.85181e+07
1,4-dihydro-1-Methyl-4-oxo-3-pyridinecarboxamide	1.86599e+07	2.10657e+07	1.16567e+07	7.53407e+06	1.13482e+07	1.55755e+07	4.87917e+06	2.15215e+07	8.87266e+06	1.11098e+07	1.34262e+07	1.84053e+07
LPC 10:0-SN1	8.12991e+06	8.72451e+06	1.07281e+07	8.86002e+06	5.75151e+06	4.9952e+06	1.70705e+07	1.00455e+07	1.70782e+07	1.63939e+07	1.02927e+07	1.05042e+07
7α-Hydroxytestosterone	2.23637e+07	2.43957e+07	6.00596e+07	1.07467e+07	2.68632e+08	2.15502e+08	5.66895e+06	1.1489e+07	2.72439e+07	2.09979e+07	2.10034e+07	3.05917e+08
Kahweol	9.67894e+07	2.08754e+08	1.18202e+08	4.68795e+07	1.91864e+08	1.46758e+08	3.42261e+07	5.8632e+07	4.59916e+07	6.80291e+07	4.14561e+06	2.2628e+08
Diacetoxyscirpenol	1.07038e+07	3.06165e+06	1.36835e+07	1.01232e+07	1.25081e+07	1.15066e+07	6.52389e+06	1.20421e+07	1.94452e+07	1.08059e+07	1.0818e+07	2.47869e+07
NKK	3.00938e+06	2.42817e+06	2.3684e+06	2.78466e+06	2.17273e+06	2.25503e+06	3.30368e+06	2.99003e+06	3.42004e+06	2.75774e+06	1.0079e+07	2.81241e+06
11-Oxoetiocholanolone	1.05752e+07	1.03926e+07	8.7424e+06	6.46871e+06	1.23493e+07	9.0646e+06	7.28561e+06	9.64925e+06	8.76876e+06	9.68407e+06	5.33768e+06	2.4594e+07
Diaminopimelic acid	1.24895e+08	1.25533e+08	2.4646e+08	4.42944e+07	1.18481e+08	1.51075e+08	6.83672e+07	7.92835e+07	7.91129e+07	1.12078e+08	8.44744e+07	3.1418e+08
6-methyl-5-nitroquinoline	1.44105e+07	1.06873e+07	1.84249e+07	4.02894e+06	1.11273e+07	1.42788e+07	9.8787e+06	1.27834e+07	1.78792e+07	7.79433e+06	7.12686e+06	1.38213e+07
5,8-dihydroxy-10-methyl-5,8,9,10-tetrahydro-2H-oxecin-2-one	2.35213e+07	1.55112e+07	1.37644e+07	2.78266e+07	1.35654e+07	1.38804e+07	2.10411e+07	1.75414e+07	1.81949e+07	2.58734e+07	2.48745e+07	1.42333e+07
Isomucronulatol	1.33829e+07	1.20809e+07	2.36575e+07	1.23913e+07	5.27085e+06	9.62193e+06	8.44756e+06	1.58503e+07	1.68835e+07	1.54927e+07	8.06298e+06	1.15665e+07
Maltopentaose	368278	415089	461001	566505	384100	415519	3.60348e+06	428353	532339	489061	517278	503619
Methyl indole-3-acetate	1.26965e+06	2.67933e+06	3.95809e+06	7.64235e+06	6.49793e+06	5.28393e+06	1.25673e+07	9.39784e+06	4.56414e+06	6.34431e+06	3.01237e+07	7.61545e+06
3-(3,4-dihydroxyphenyl)propanoic acid	1.22339e+07	1.51957e+07	1.97427e+07	1.57757e+07	7.15112e+06	1.17877e+07	8.8201e+06	1.59458e+07	2.25264e+07	1.80529e+07	1.08087e+07	1.50589e+07
DGDG O-13:0_3:0	8.34484e+06	9.58656e+06	1.47135e+07	1.4356e+07	6.92089e+06	7.04718e+06	1.14831e+07	1.59846e+07	1.92095e+07	8.10299e+06	2.53604e+07	8.34316e+06
3-Butylidenephthalide	7.08261e+06	6.09409e+06	1.3912e+07	1.15876e+07	2.02049e+07	1.33033e+07	5.9637e+06	1.11873e+07	1.01248e+07	8.01226e+06	7.71264e+06	1.72729e+07
Sclareol Glycol	6.66428e+06	1.20567e+07	3.78431e+06	5.67768e+06	2.00917e+07	1.53129e+07	6.08713e+06	7.99374e+06	7.82016e+06	1.3196e+07	1.10136e+07	9.6032e+06
N-Isovaleroylglycine	1.64436e+08	1.63623e+08	1.56668e+08	3.53e+08	1.07402e+08	1.35751e+08	2.64698e+08	1.9907e+08	2.10707e+08	2.23874e+08	2.09453e+08	1.45012e+08
6-Methylcoumarin	1.60857e+07	1.65994e+07	2.26425e+07	1.60363e+07	1.13434e+07	1.40654e+07	1.77721e+07	1.78943e+07	2.27078e+07	1.72832e+07	1.44035e+07	1.43694e+07
Gallic acid	1.57731e+07	1.4879e+07	1.10544e+07	2.25334e+07	1.14845e+07	1.49657e+07	9.43817e+06	1.76873e+07	9.73946e+06	1.57709e+07	1.13792e+07	1.38527e+07
3-(4-hydroxy-3-methoxyphenyl)propanoic acid	1.34319e+08	1.70267e+08	1.95249e+08	1.01707e+08	3.82475e+07	9.79575e+07	7.1522e+07	1.03381e+08	1.87335e+08	1.25374e+08	1.2733e+08	1.23937e+08
Ergocalciferol	8.44877e+06	6.85138e+06	1.8528e+07	9.80219e+06	3.26417e+06	6.77229e+06	6.63679e+06	1.45473e+07	9.57292e+06	1.19885e+07	8.6894e+06	1.74394e+07
Loureirin A	3.0731e+06	8.77864e+06	7.06065e+06	1.03156e+07	3.58919e+06	3.57605e+06	1.37108e+07	2.20792e+07	1.35179e+07	2.49415e+06	2.04006e+06	7.49279e+06
1,3-dimethyl 2,4-bis(4-hydroxyphenyl)cyclobutane-1,3-dicarboxylate	1.76623e+07	1.04507e+07	1.27711e+07	6.46681e+06	4.17758e+06	1.00538e+07	1.97882e+06	1.80063e+07	2.0186e+07	1.53427e+07	5.60339e+06	1.33975e+07
Indole-3-Carboxaldehyde	6.30366e+06	5.76937e+06	5.99e+06	1.59576e+07	7.47514e+06	7.2205e+06	6.38294e+06	5.25658e+06	2.75546e+07	1.14699e+07	2.5032e+07	2.25364e+07
Eicosapentaenoic acid ethyl ester	7.00884e+06	7.2232e+06	1.27942e+07	3.40817e+06	601169	1.44603e+07	7.96844e+06	1.09467e+07	8.2141e+06	8.68889e+06	6.29892e+06	3.36089e+06
1-[4-hydroxy-3-(3-methylbut-2-en-1-yl)phenyl]ethan-1-one	1.16993e+07	1.35788e+07	1.55549e+07	1.12182e+07	1.19718e+07	1.31387e+07	1.0052e+07	1.41042e+07	1.69353e+07	1.59968e+07	1.14613e+07	1.89481e+07
5-isoxazol-5-yl-3-(2-thienyl)-1,2,4-oxadiazole	229556	208336	6.80842e+06	221216	9.06772e+06	2.12189e+06	219974	4.53359e+06	2.81091e+06	474803	6.48703e+06	4.25574e+06
Ganoderiol A	1.17026e+07	1.24952e+07	2.14061e+07	1.04867e+07	1.6677e+07	1.86652e+07	1.27557e+07	1.22588e+07	179044	1.09061e+07	1.08242e+07	3.51977e+06
16(R)-HETE	9.3794e+06	9.22538e+06	1.01422e+07	5.80645e+06	1.31741e+07	1.05146e+07	6.56833e+06	1.0278e+07	8.88503e+06	1.06517e+07	360978	2.19234e+07
(3beta,9xi)-3-(beta-D-Glucopyranosyloxy)-14-hydroxycard-20(22)-enolide	5.54025e+06	4.61559e+06	6.7007e+06	2.52318e+07	6.17636e+06	6.22106e+06	9.56758e+06	6.05336e+06	1.1247e+07	7.15397e+06	8.41229e+06	1.08845e+07
4-methoxy-6-[2-(4-methoxyphenyl)ethyl]-2H-pyran-2-one	2.13124e+06	1.3128e+07	1.64547e+07	7.01523e+06	4.48223e+06	8.20058e+06	9.41031e+06	8.43799e+06	1.6722e+07	1.0313e+07	8.9854e+06	1.37859e+07
3-Indolepropionic acid	2.30065e+06	3.63338e+06	7.61279e+06	6.33207e+06	5.21627e+06	1.55393e+06	1.0534e+07	7.94324e+06	6.26893e+06	3.62812e+06	2.71602e+07	6.56279e+06
Dihydroartemisinic acid	8.55017e+06	1.00475e+07	8.72327e+06	2.58206e+06	1.79259e+07	1.02274e+07	2.51009e+06	8.26719e+06	1.40612e+07	9.37104e+06	7.71318e+06	1.76513e+07
3-Dehydroshikimic acid	1.31205e+07	1.59958e+07	1.78273e+07	2.21234e+07	1.15351e+07	1.50888e+07	1.80276e+07	1.66179e+07	2.34545e+07	1.92859e+07	1.82769e+07	1.89166e+07
Epinephrine	1.15144e+07	1.5481e+07	1.11572e+07	2.00744e+07	1.1383e+07	1.30813e+07	1.98741e+07	1.59393e+07	1.49583e+07	1.84762e+07	1.99342e+07	1.29612e+07
LPC 17:1-SN1	6.80483e+06	7.11864e+06	9.97699e+06	1.57959e+07	4.83151e+06	5.33207e+06	1.30698e+07	8.802e+06	1.22193e+07	1.32273e+07	1.10405e+07	1.72006e+07
15-OxoEDE	1.34847e+07	1.35394e+07	1.36946e+07	4.7592e+06	1.15701e+07	8.1811e+06	1.91347e+07	1.32575e+07	1.49338e+07	1.26712e+07	1.62157e+07	1.78503e+07
1-(2-furyl)pentane-1,4-dione	9.36003e+06	7.04181e+06	1.64605e+07	1.0302e+07	4.34118e+06	8.44986e+06	4.95459e+06	1.09533e+07	1.80888e+07	1.0871e+07	8.77179e+06	1.14681e+07
Olivetol	6.23337e+07	7.34158e+07	7.06805e+07	1.28712e+08	7.71793e+07	9.88637e+07	6.60466e+07	8.59785e+07	1.2887e+08	6.06706e+07	6.01596e+07	9.36247e+07
1,4-dihydroxyheptadec-16-en-2-yl acetate	1.01342e+07	7.07106e+06	9.21539e+06	8.39406e+06	6.04418e+06	1.22534e+07	9.3903e+06	1.35567e+07	1.35593e+07	1.24716e+07	1.15104e+07	2.0306e+07
N-(4-chlorophenyl)-5-hex-1-ynylnicotinamide	6.07643e+06	7.9616e+06	7.197e+06	2.32954e+07	2.44116e+06	4.22874e+06	4.01851e+06	7.02549e+06	7.95212e+06	4.4729e+06	4.50995e+06	6.19948e+06
N1-(4-methylidene-3-thia-1-azaspiro[4.5]dec-2-yliden)-2-chloroaniline	6.10007e+06	6.2834e+06	5.61425e+06	7.23079e+06	4.26159e+06	3.80151e+06	1.72933e+07	9.15689e+06	1.53431e+07	2.13843e+07	1.40525e+07	8.82315e+06
LPC 14:0-SN1	4.72922e+06	7.03313e+06	5.93382e+06	7.31782e+06	4.85644e+06	4.58083e+06	8.72784e+06	1.02182e+07	1.19603e+07	1.49699e+07	7.57322e+06	1.1995e+07
Neocryptotanshinone	4.80242e+06	2.38945e+06	3.25101e+06	6.63544e+06	1.15675e+06	569243	2.71012e+06	3.89513e+06	5.4049e+06	4.69673e+06	4.1234e+06	2.00729e+07
α-Linolenoyl ethanolamide	7.99945e+06	7.5114e+06	3.99205e+06	3.31487e+06	9.1184e+06	5.44174e+06	8.21447e+06	6.60332e+06	7.40246e+06	8.29225e+06	4.34763e+06	4.73324e+06
Zeatin-7-N-glucoside	9.35229e+06	1.31277e+07	1.01694e+07	2.29016e+07	5.76394e+06	8.1575e+06	1.46171e+07	1.37039e+07	1.046e+07	1.4662e+07	1.40633e+07	1.18844e+07
Tricyclazole	1.70475e+06	4.49958e+06	1.81325e+09	1.29602e+07	1.01701e+09	3.67069e+08	6.70096e+06	6.31475e+08	3.60982e+08	5.51631e+07	9.22927e+08	2.79717e+08
(4E)-1,7-bis(3,4-dihydroxyphenyl)hept-4-en-3-one	5.85249e+06	5.43424e+06	1.62388e+06	2.92046e+06	1.67264e+07	3.11649e+06	3.61273e+06	3.9645e+06	7.60609e+06	4.26288e+06	4.90058e+06	2.72568e+06
(2R,3S,4S,5R,6R)-2-(hydroxymethyl)-6-(propan-2-yloxy)oxane-3,4,5-triol	1.56377e+07	1.45839e+07	1.21219e+07	1.80519e+07	1.08819e+07	1.14494e+07	1.84141e+07	1.23401e+07	1.76971e+07	1.54683e+07	1.65816e+07	968791
Trigonelline	5.99658e+08	5.5264e+08	5.21003e+08	2.71756e+09	3.18706e+08	4.3064e+08	2.04017e+08	7.10906e+08	3.34834e+08	6.92728e+08	5.65805e+08	6.6567e+08
6-(3-hydroxybutan-2-yl)-5-(hydroxymethyl)-4-methoxy-2H-pyran-2-one	1.08283e+07	1.79944e+07	9.31219e+06	8.88901e+06	7.39563e+06	1.05514e+07	1.10157e+07	1.34298e+07	1.30711e+07	1.62468e+07	9.6198e+06	1.36283e+07
Testosterone sulfate	3.78968e+06	4.28491e+06	4.71503e+06	3.19328e+06	1.61513e+07	1.2975e+07	4.80216e+06	2.98616e+06	3.59291e+06	3.53077e+06	2.75092e+06	1.11458e+07
(6E)-7-(2H-1,3-benzodioxol-5-yl)-1-(piperidin-1-yl)hept-6-en-1-one	1.36471e+07	1.34782e+07	1.47004e+07	2.05705e+07	1.38167e+07	1.30185e+07	2.14107e+07	1.41836e+07	5.63701e+06	1.64889e+07	1.98504e+07	4.23903e+06
dAMP	6.96732e+06	7.8996e+06	5.97037e+06	2.18006e+07	8.55441e+06	9.87625e+06	7.92496e+06	5.81833e+06	6.23465e+06	4.70385e+06	1.00891e+07	8.48049e+06
Lysopg 18:1	1.3415e+07	1.1679e+07	1.80103e+07	6.79766e+06	1.1151e+07	9.90284e+06	1.49563e+07	1.22251e+07	1.76598e+07	1.95052e+07	1.56439e+07	1.42244e+07
3-Methoxycinnamic acid	1.51128e+07	1.6327e+07	1.50656e+07	1.31463e+07	1.0408e+07	1.16374e+07	1.61519e+07	1.68382e+07	2.05544e+07	1.54535e+07	1.15025e+07	1.31255e+07
beta,beta-Dimethylacrylalkannin	1.80817e+07	1.76683e+07	8.24778e+06	9.01016e+06	9.81445e+06	8.29046e+06	2.01849e+07	1.48363e+07	1.41851e+07	1.24685e+07	5.82093e+06	9.48395e+06
LPC 16:2-SN1	6.14991e+06	5.61203e+06	4.63471e+06	7.95883e+06	6.12686e+06	5.79288e+06	1.38231e+07	7.39703e+06	1.10932e+07	1.4313e+07	6.82671e+06	1.09677e+07
Swainsonine	1.1132e+07	1.36631e+07	1.22394e+07	1.46861e+07	1.07311e+07	1.26287e+07	1.86242e+07	1.60772e+07	1.61016e+07	1.61117e+07	1.94846e+07	1.08326e+07
PC O-18:1	1.70903e+09	8.97648e+08	2.0444e+09	9.2875e+08	5.32659e+08	1.03057e+09	1.04935e+09	1.32248e+09	1.08109e+09	2.42914e+09	1.11828e+09	1.74164e+09
Stearoyl Ethanolamide	9.33388e+06	4.55288e+06	1.67167e+07	1.18648e+07	4.09312e+06	4.31149e+06	4.5834e+06	9.08181e+06	1.51466e+07	1.19428e+07	1.41267e+07	8.72296e+06
Hesperetin	9.04243e+06	4.08597e+06	1.20627e+07	1.36278e+07	1.05911e+07	1.17649e+07	8.70122e+06	1.04987e+07	1.39782e+07	1.12704e+07	1.31811e+07	1.15419e+07
1-Palmitoylglycerol	8.7469e+06	1.05846e+07	1.77949e+07	1.22966e+07	8.05239e+06	5.81748e+06	8.33185e+06	1.3402e+07	1.71744e+07	6.81875e+06	1.55087e+07	1.41805e+07
LPE 22:6	329599	312354	402313	439418	269191	287295	479102	1.78165e+07	631169	449967	494420	493432
Eurycomalactone	4.76385e+06	1.22401e+07	4.12935e+06	3.94118e+06	8.12035e+06	5.04575e+06	2.14859e+06	4.56864e+06	4.69109e+06	3.42404e+06	3.58164e+06	1.82707e+07
8-Hydroxyquinoline	1.83726e+07	2.38961e+08	8.75227e+06	1.55626e+07	1.92445e+07	2.10581e+07	1.16406e+07	1.33975e+07	1.75363e+07	2.53232e+08	1.10432e+07	1.00561e+07
MAG (18:3)	6.52673e+07	5.22269e+07	3.91324e+07	7.29319e+07	4.49759e+07	4.17196e+07	4.6963e+07	1.00807e+08	9.46972e+07	1.25989e+08	4.93879e+07	1.20219e+08
(5-L-Glutamyl)-L-amino acid	1.27551e+07	1.09974e+07	9.1838e+06	1.76775e+07	1.06428e+07	1.15632e+07	1.58353e+07	1.01118e+07	9.54325e+06	8.09708e+06	8.16076e+06	7.29891e+06
4-(4-chlorophenoxy)-3,5-dimethyl-1H-pyrazole	1.49774e+07	1.40475e+07	1.24315e+07	1.56739e+07	9.84973e+06	1.46689e+07	1.51749e+07	1.60626e+07	1.22944e+07	1.70236e+07	1.24003e+07	1.26083e+07
Xanthurenic acid	1.08101e+07	9.62553e+06	1.26192e+07	2.07832e+07	1.20045e+07	8.31431e+06	1.22466e+07	8.40742e+06	2.60546e+06	9.76992e+06	1.18047e+07	1.32924e+07
D-Panthenol	1.3593e+07	1.27791e+07	1.41201e+07	1.54977e+07	9.12828e+06	1.07858e+07	1.96331e+07	1.39213e+07	1.40114e+07	1.12324e+07	1.57479e+07	9.3448e+06
lupinine	2.06391e+08	2.09283e+08	1.96302e+08	2.12185e+08	1.9808e+08	2.08803e+08	2.33425e+08	2.07798e+08	1.97132e+08	1.62337e+08	1.8992e+08	1.35247e+08
Palmitoyl ethanolamide	1.12017e+07	1.18791e+07	1.65643e+07	8.05001e+06	1.1251e+07	1.04419e+07	1.36667e+07	1.73732e+07	1.54951e+07	1.17567e+07	1.64939e+07	1.04422e+07
Maltotetraose	8.61147e+06	8.52912e+06	7.98041e+06	1.05971e+07	6.14784e+06	8.03685e+06	1.37916e+07	7.55054e+06	1.04591e+07	1.23096e+07	9.83902e+06	7.46106e+06
Coenzyme Q2	1.32391e+07	1.40307e+07	1.23828e+07	1.68008e+07	1.17112e+07	1.15641e+07	2.11225e+07	1.41989e+07	1.87853e+07	1.89112e+07	1.75118e+07	1.3853e+07
Skimmin	1.58066e+07	4.75242e+06	7.15313e+06	1.65565e+07	4.68422e+06	7.63659e+06	8.73522e+06	1.29923e+07	8.71216e+06	1.89026e+07	5.21801e+06	1.32597e+07
(2E)-6-hydroxy-2-methyl-6-(4-methylphenyl)hept-2-enoic acid	2.97515e+06	6.99191e+06	3.8601e+06	954670	1.50905e+07	1.05605e+07	2.28031e+06	2.52504e+06	1.96021e+06	1.11419e+06	1.03417e+06	7.86691e+06
2-acetamido-3-(4-methoxyphenyl)propanoic acid	1.26675e+07	7.94666e+06	8.00894e+06	2.02774e+07	3.65026e+06	5.12107e+06	5.06811e+06	4.57602e+06	7.83213e+06	7.39818e+06	9.19042e+06	1.39837e+07
Flavokawain A	1.24261e+06	8.24449e+06	1.78288e+06	1.488e+06	187484	1.10378e+06	1.05474e+06	1.33376e+06	2.78616e+06	1.96431e+06	829410	1.73868e+06
L-(-)-Methionine	1.6788e+08	1.74803e+08	1.00316e+08	7.11759e+07	6.35238e+07	7.26203e+07	1.31328e+08	1.7214e+08	6.89124e+07	1.36363e+08	1.23242e+08	7.50414e+07
C-hexosyl-apigenin O-feruloylhexoside	2.25837e+06	4.57913e+06	2.13514e+06	1.11358e+07	3.3934e+06	3.49992e+06	3.44669e+06	4.76309e+06	1.57507e+06	4.58413e+06	823537	2.05958e+06
4-methoxy-6-(prop-2-en-1-yl)-2H-1,3-benzodioxole	1.56534e+08	1.54077e+08	1.44346e+08	1.36354e+08	1.23949e+08	1.39182e+08	1.77936e+08	1.45589e+08	1.61974e+08	1.5821e+08	1.33025e+08	9.61734e+07
5-(2,5-dihydroxyhexyl)oxolan-2-one	1.00173e+07	1.14375e+07	1.13114e+07	1.18484e+07	3.66404e+06	4.09383e+06	1.28416e+07	5.90969e+06	2.03282e+07	1.49869e+07	1.36149e+07	1.18896e+07
Tetrahydrocortisone	2.966e+06	3.05334e+06	3.44892e+06	3.78547e+06	9.15581e+06	4.20779e+06	2.31163e+06	3.54629e+06	2.91724e+06	2.60813e+06	1.96632e+06	5.93735e+06
3-[(2-pyridylthio)methyl]-4,5-dihydro-1H-pyrazol-5-one	245633	217772	361906	181635	169558	207019	194539	201532	239798	206289	181304	244797
Valylproline	2.7195e+06	2.62217e+06	2.0614e+06	9.86053e+06	2.48781e+06	2.684e+06	5.00926e+06	3.98582e+06	4.40851e+06	3.81906e+06	2.51335e+06	2.76368e+06
(2R,3S,4S,5R,6R)-2-(hydroxymethyl)-6-(2-phenylethoxy)oxane-3,4,5-triol	8.75046e+06	6.43553e+06	1.45285e+07	7.24781e+06	6.43592e+06	8.67859e+06	6.45017e+06	2.16613e+06	1.03455e+07	7.2071e+06	7.4106e+06	1.6404e+07
beta-Caryophyllene	1.57543e+07	1.42028e+07	1.43877e+07	1.57802e+07	1.33206e+07	1.49092e+07	1.68796e+07	1.42642e+07	1.55847e+07	1.33299e+07	1.48926e+07	1.19393e+07
Prolylleucine	1.63918e+09	1.55047e+09	1.3717e+09	1.8716e+09	9.2429e+08	1.55722e+09	1.48682e+09	1.97058e+09	1.35227e+09	1.93851e+09	1.75092e+09	1.39176e+09
Desoxycortone	5.69501e+06	3.79124e+06	3.01765e+06	2.85752e+06	3.79063e+06	5.47133e+06	3.46357e+06	3.86356e+06	6.26668e+06	1.21382e+06	2.02157e+06	7.26515e+06
Esculetin	1.30353e+08	1.63703e+08	2.27743e+08	5.00055e+07	1.54774e+07	7.07724e+07	5.00237e+07	9.43118e+07	2.10927e+08	1.30341e+08	1.06061e+08	1.31181e+08
Gingerglycolipid B	1.5062e+08	9.70335e+07	2.0824e+08	2.37005e+08	8.46583e+07	1.07229e+08	2.00775e+08	1.49765e+08	2.5144e+08	1.54938e+08	2.91282e+08	1.65105e+08
UR-144 N-Heptyl analog	691984	682397	1.23858e+07	2.03335e+06	1.91459e+06	1.91112e+06	892302	473290	2.84207e+06	1.03696e+06	7.75714e+06	5.55962e+06
N-(cyclopropylmethyl)-N'-phenylurea	8.49603e+06	1.03088e+07	5.91386e+06	9.50005e+06	3.43962e+06	7.73086e+06	6.07829e+06	1.09138e+07	1.92996e+07	8.32343e+06	7.79975e+06	1.08357e+07
Carnosic acid	3.37273e+06	5.21903e+06	3.01907e+06	713338	5.03631e+06	3.79542e+06	477738	2.38899e+06	994359	611880	1.09087e+06	1.66583e+07
MAG (18:1)	5.97253e+06	7.07267e+06	1.38134e+07	1.32163e+07	2.7954e+06	4.52191e+06	7.29325e+06	8.9522e+06	1.71198e+07	6.5065e+06	2.06782e+07	1.39908e+07
DG 16:0_18:2	1.2121e+07	1.25838e+07	1.2965e+07	8.50574e+06	8.31198e+06	7.96074e+06	1.28121e+07	8.41835e+06	1.42487e+07	7.06212e+06	1.95341e+07	1.49505e+07
Aurantio-obtusin	1.64929e+06	1.59954e+06	2.63639e+06	2.2795e+06	538817	1.27357e+06	692215	1.74094e+06	2.30591e+07	2.27591e+06	1.47543e+06	1.86262e+06
(-)-Arctigenin	1.24355e+07	9.00554e+06	1.34771e+07	8.26676e+06	9.25567e+06	8.20982e+06	2.06766e+06	4.13471e+06	6.12797e+06	5.31208e+06	6.67791e+06	1.63941e+07
2,5-bis(4-hydroxy-3-methoxyphenyl)-3,4-dimethyloxolan-3-ol	2.59908e+06	4.21675e+06	8.51021e+06	9.59234e+06	6.51591e+06	5.5017e+06	3.94366e+06	5.52145e+06	5.59944e+06	5.70846e+06	5.3929e+06	5.20221e+06
N-Methylnicotinamide	1.38036e+07	9.58015e+06	1.44422e+07	1.07825e+07	1.1423e+07	1.17695e+07	9.22962e+06	1.2276e+07	9.32642e+06	1.73381e+07	9.7969e+06	8.62916e+06
16-Heptadecyne-1,2,4-triol	7.45368e+06	7.26119e+06	5.07516e+06	4.27491e+06	1.38342e+07	5.53886e+06	5.60599e+06	7.74592e+06	6.60497e+06	6.71313e+06	3.8046e+06	7.97756e+06
Acetophenone	1.65328e+08	1.73962e+08	2.05138e+08	2.32823e+08	1.58974e+08	1.70346e+08	2.11668e+08	1.95204e+08	2.47437e+08	2.34132e+08	1.94063e+08	1.74242e+08
Estriol	7.46706e+06	8.29228e+06	8.20314e+06	5.13428e+06	9.64963e+06	8.88364e+06	4.42102e+06	6.47001e+06	7.28334e+06	6.21614e+06	4.17827e+06	1.61863e+07
Poricoic acid B	9.73923e+06	9.70939e+06	1.09316e+07	9.77988e+06	8.42025e+06	9.58307e+06	7.0468e+06	1.31877e+07	1.27968e+07	1.2487e+07	7.56984e+06	8.38824e+06
4-oxo-5-phenylpentanoic acid	1.06575e+07	7.19977e+06	1.1212e+07	7.41382e+06	5.86466e+06	7.02096e+06	8.17236e+06	1.16455e+07	1.64706e+07	1.07933e+07	7.14225e+06	9.21961e+06
Senkyunolide A	8.00856e+06	6.87761e+06	8.81937e+06	3.00576e+06	7.86206e+06	9.47503e+06	3.28851e+06	6.89894e+06	4.50747e+06	7.11074e+06	2.39292e+06	8.56942e+06
Adenosine	7.23528e+08	9.02172e+08	5.65209e+08	1.66913e+09	5.46829e+08	6.89575e+08	9.14331e+08	8.10422e+08	8.26528e+08	9.55688e+08	7.7213e+08	7.83423e+08
2-hydroxy-6-[(8Z,11Z)-pentadeca-8,11,14-trien-1-yl]benzoic acid	4.46472e+07	6.92787e+07	4.04501e+07	8.41003e+06	4.99742e+07	7.06258e+07	1.31744e+07	3.48504e+07	1.62012e+07	2.40149e+08	1.49804e+07	5.65221e+07
Columbin	5.6403e+06	6.06561e+06	5.47125e+06	2.11287e+06	2.95067e+06	6.82061e+06	8.88671e+06	1.54196e+07	8.32724e+06	7.06911e+06	3.9834e+06	6.33013e+06
Cynaropicrin	3.32373e+06	3.50965e+06	4.57219e+06	2.26648e+06	5.0504e+06	5.87769e+06	1.54319e+06	2.44453e+06	3.92773e+06	2.60147e+06	3.13513e+06	1.57855e+07
Obscurolide A1	379627	325061	4.962e+06	321835	322255	306044	374860	7.20301e+06	5.98706e+06	848117	383004	362552
4-methoxyphenyl 3,5-dimethyl-1-phenyl-1H-pyrazole-4-carboxylate	8.17383e+06	5.48299e+06	1.5186e+07	6.37616e+06	541550	5.92645e+06	4.07802e+06	6.7621e+06	1.72167e+07	9.31641e+06	6.67735e+06	1.09809e+07
Quinone	1.78883e+08	1.78165e+08	1.81039e+08	2.53635e+08	1.56945e+08	1.67214e+08	2.27896e+08	1.96154e+08	2.23342e+08	2.18277e+08	2.09651e+08	1.77225e+08
Wulignan A1	1.64013e+06	2.55094e+06	6.07713e+06	3.25956e+06	8.65935e+06	9.35929e+06	1.87582e+06	3.69097e+06	4.66937e+06	2.57931e+06	4.89771e+06	1.55963e+07
Eupatilin	6.29722e+06	6.81097e+06	1.10969e+07	5.24352e+06	2.27586e+06	4.0441e+06	4.19628e+06	6.55014e+06	1.1501e+07	6.96143e+06	5.33358e+06	7.18154e+06
1-(3-acetyl-2,4,6-trihydroxyphenyl)ethan-1-one	1.31557e+07	1.27867e+07	1.43939e+07	1.61247e+07	1.03994e+07	1.3651e+07	1.6164e+07	1.38923e+07	1.60517e+07	1.51716e+07	1.55937e+07	1.20222e+07
Cysteinylglycine	1.07335e+07	9.54842e+06	6.46058e+06	3.30092e+06	5.42622e+06	1.2152e+07	1.75298e+06	4.86018e+06	1.22071e+06	1.17175e+07	4.50334e+06	4.00002e+06
3-(dimethylamino)-1-(5-methyl-3-phenyl-4-isoxazolyl)-2-propen-1-one	9.40988e+06	4.70703e+06	1.17749e+07	1.76307e+07	1.80912e+06	5.04933e+06	4.33954e+06	6.7558e+06	1.25709e+07	5.91997e+06	5.49712e+06	1.47972e+06
6-benzyl-4-oxo-1,4-dihydropyridine-3-carboxamide	9.46112e+06	9.48814e+06	1.09696e+07	1.20435e+07	7.2415e+06	8.09898e+06	1.88865e+07	1.06169e+07	1.3669e+07	1.25771e+07	1.61364e+07	9.04252e+06
N1-[4-hydroxy-6-(methoxymethyl)pyrimidin-2-yl]acetamide	1.52386e+08	9.02246e+07	7.20763e+07	1.30343e+08	2.87104e+07	5.31565e+07	9.42501e+07	2.87039e+07	9.74374e+07	4.4057e+06	9.69971e+07	2.16905e+08
(2,6-dimethylmorpholino)(1-methyl-5-nitro-1H-pyrazol-4-yl)methanone	2.97232e+06	3.10248e+06	5.58586e+06	2.53804e+06	3.03704e+06	2.71524e+06	7.88123e+06	3.99999e+06	6.88027e+06	4.74341e+06	5.85966e+06	3.61655e+06
2-Ethylbutyric Acid	7.79674e+06	7.72816e+06	1.15863e+07	1.21225e+07	1.29295e+07	1.14135e+07	1.58626e+07	9.8489e+06	1.0962e+07	1.20465e+07	1.90423e+07	1.18333e+07
N-Acetylhistidine	1.52386e+08	9.02246e+07	7.20763e+07	1.30343e+08	2.87104e+07	5.31565e+07	9.42501e+07	2.87039e+07	9.74374e+07	3.42326e+06	9.69971e+07	2.16905e+08
Isopimpinellin	6.62173e+06	7.86119e+06	1.47141e+07	7.44624e+06	2.98791e+06	3.80866e+06	3.09278e+06	5.54678e+06	1.04655e+07	7.12628e+06	6.33113e+06	8.12981e+06
2,4-dihydroxyheptadec-16-en-1-yl acetate	3.16287e+06	2.87975e+06	2.72619e+06	3.13378e+06	2.39062e+06	3.13327e+06	3.88395e+06	1.4704e+07	8.59228e+06	7.14601e+06	4.97282e+06	8.75868e+06
Orientin	815645	985758	1.45615e+07	3.15909e+06	505910	965044	253010	772878	1.2738e+06	829691	320001	1.31414e+06
PC 15:0_15:0	5.61679e+06	8.1254e+06	1.01053e+07	1.43103e+07	9.10916e+06	6.52134e+06	3.88951e+06	6.70034e+06	5.66091e+06	1.01438e+07	1.04742e+07	1.04311e+07
TriacetonaMine	1.81718e+08	1.84356e+08	1.71694e+08	1.86751e+08	1.7706e+08	1.82922e+08	2.11012e+08	1.82098e+08	1.7597e+08	1.38855e+08	1.65103e+08	1.15399e+08
(+)-Isolariciresinol	6.60214e+06	1.14425e+07	8.25457e+06	5.53446e+06	6.67097e+06	6.87938e+06	4.26374e+06	1.00958e+07	8.5862e+06	6.63929e+06	9.31383e+06	1.49609e+07
Methacycline	1.19494e+07	3.46914e+06	5.4407e+06	2.51838e+06	1.93505e+06	3.93127e+06	4.61373e+06	5.67671e+06	1.96017e+07	4.21914e+06	8.89535e+06	6.66281e+06
Asparagine	2.76686e+08	3.85323e+08	1.1257e+09	4.58116e+08	1.47132e+09	1.2588e+09	2.49062e+08	3.14984e+08	6.7962e+08	2.97556e+08	1.26914e+09	1.32249e+09
6-(Dimethylamino)purine	2.75206e+06	2.28606e+06	2.05016e+06	2.24864e+06	1.42876e+06	1.46195e+06	2.82113e+06	2.33933e+06	3.55176e+06	2.09609e+06	1.70279e+06	3.74135e+06
Terephthalic acid	7.48779e+06	8.39169e+06	8.02596e+06	1.70168e+07	9.06166e+06	9.95265e+06	1.00712e+07	7.88527e+06	9.44672e+06	1.2116e+07	1.46918e+07	9.17016e+06
2-Oxoadipic acid	5.78022e+06	6.01721e+06	1.25451e+07	1.5701e+07	1.1612e+07	1.27779e+07	9.46864e+06	7.27157e+06	1.17827e+07	8.37936e+06	1.44187e+07	1.11256e+07
N'1-(3,4,5-trimethoxybenzylidene)-3-(4-hydroxyphenyl)propanohydrazide	8.85873e+06	1.20702e+07	5.13166e+06	932441	1.11898e+07	7.80903e+06	1.88483e+06	4.13466e+06	3.10504e+06	5.66494e+06	1.2838e+06	9.43153e+06
5-Methyluridine	1.11825e+08	1.60139e+08	5.87101e+07	3.49939e+07	5.68716e+07	7.23498e+07	6.28846e+07	1.07111e+08	8.9729e+07	6.6321e+07	1.12886e+08	6.93028e+07
Benzoic Acid	3.95594e+06	3.67772e+06	3.6692e+06	3.57677e+06	2.62939e+06	3.10095e+06	3.5399e+06	3.77765e+06	5.01284e+06	3.79765e+06	4.30289e+06	3.74531e+06
gamma-Glutamylglutamine	1.11825e+08	1.60139e+08	5.87101e+07	3.49939e+07	5.68716e+07	7.23498e+07	6.28846e+07	1.07111e+08	8.9729e+07	6.6321e+07	1.12886e+08	6.93028e+07
Indole-3-acetamide	8.04099e+06	8.11503e+06	1.18856e+07	1.29525e+07	6.9762e+06	6.98594e+06	6.1194e+06	6.48083e+06	7.50312e+06	9.02e+06	7.09628e+06	4.78165e+06
(12Z)-9,10,11-trihydroxyoctadec-12-enoic acid	2.47183e+06	7.82383e+06	1.06578e+07	7.70982e+06	8.57181e+06	8.34074e+06	7.54405e+06	1.07067e+07	9.41221e+06	7.6009e+06	7.59941e+06	8.36828e+06
Atractylenolide III	1.83407e+06	8.9448e+06	1.40414e+07	2.50267e+06	1.74629e+06	1.99249e+06	2.31791e+06	1.80827e+06	3.32634e+06	2.24171e+06	2.69184e+06	1.85974e+06
α-Hydroxyalprazolam	2.01459e+06	1.11235e+06	550413	1.6671e+07	1.00438e+06	3.51591e+06	3.92913e+06	3.41378e+06	4.2684e+06	9.142e+06	356971	1.4485e+06
15-Deoxy-Δ12,14-prostaglandin A1	8.79237e+08	1.20624e+09	3.56144e+08	8.40191e+07	7.68009e+08	3.99977e+08	2.09539e+08	6.45279e+08	2.51806e+08	1.99162e+09	9.66295e+07	7.06681e+08
Nobiletin	1.027e+07	1.36233e+07	1.18859e+07	2.1546e+06	1.22005e+06	7.9978e+06	6.51083e+06	1.39753e+07	9.00065e+06	1.31822e+07	3.58995e+06	720114
LysoPC 16:2	7.21442e+06	1.05084e+07	8.23174e+06	2.39452e+08	5.22895e+06	4.63732e+06	2.03413e+07	9.69977e+06	1.2724e+07	1.39979e+07	9.25591e+06	8.85167e+06
Meperidine-d5	4.99193e+06	6.51797e+06	5.48251e+06	2.79151e+06	1.2114e+07	7.67034e+06	3.2428e+06	3.47502e+06	3.09801e+06	3.76773e+06	2.21412e+06	1.13888e+07
Oleoyl ethylamide	1.39881e+10	1.299e+10	1.09473e+10	8.02355e+09	1.20203e+10	1.35534e+10	1.15769e+10	1.31375e+10	6.605e+09	5.91586e+09	1.09414e+10	6.8302e+09
C-hexosyl-luteolin O-p-coumaroylhexoside	6.6194e+06	7.55147e+06	1.34864e+07	8.39088e+06	2.7366e+06	5.98257e+06	4.28356e+06	8.29485e+06	1.39533e+07	8.71285e+06	5.61472e+06	8.9236e+06
EPK	4.05924e+06	1.92933e+06	6.94079e+06	2.49319e+06	6.78047e+06	7.37905e+06	815496	1.35265e+06	1.66641e+06	738442	1.48229e+06	1.38675e+07
LPC 17:2-SN1	6.02259e+06	4.09661e+06	7.62896e+06	9.71983e+06	5.34813e+06	4.96201e+06	7.27207e+06	7.68132e+06	8.58877e+06	9.26979e+06	8.14937e+06	1.38055e+07
13,14-Dihydro-15-keto Prostaglandin A2	6.50087e+07	1.64473e+08	1.79854e+08	4.5059e+07	6.99352e+07	6.33259e+07	6.63749e+07	7.61482e+07	8.99562e+07	6.67318e+07	6.93707e+07	7.28432e+07
Apigenin C-pentoside	6.27233e+06	7.20465e+06	1.24313e+07	2.47309e+06	5.16039e+06	4.56806e+06	9.13158e+06	8.29297e+06	1.77297e+07	1.26656e+07	4.32123e+06	8.11239e+06
N'-(4-methoxybenzoyl)-2-[(1-naphthylmethyl)thio]acetohydrazide	6.0937e+06	7.20465e+06	1.24313e+07	2.47309e+06	5.16039e+06	4.46676e+06	9.13158e+06	8.29297e+06	1.77297e+07	1.26656e+07	4.32123e+06	8.11239e+06
4-Guanidinobutyric acid	1.30977e+08	1.29024e+08	1.08206e+08	1.02465e+08	1.16356e+08	1.28283e+08	9.83243e+07	1.41566e+08	1.04125e+08	1.85109e+08	1.68585e+08	1.16959e+08
LPC 18:3-SN1	5.07676e+06	7.86025e+06	1.01718e+07	4.93631e+06	5.53604e+06	5.25885e+06	6.68301e+06	6.67462e+06	9.92048e+06	5.42703e+06	1.06184e+07	1.36853e+07
GRH	7.78287e+06	7.713e+06	3.86571e+06	2.05349e+06	1.05626e+07	5.88019e+06	1.36718e+06	2.55162e+06	1.48882e+06	5.98158e+06	1.5925e+06	1.12025e+07
4-(cyclohexylmethyl)-6-(2-thienyl)-2,3-dihydropyridazin-3-one hydrate	2.18672e+06	3.16156e+06	2.32119e+06	213181	283915	2.15501e+06	521664	8.96505e+06	4.71327e+06	1.07163e+06	4.12192e+06	5.48808e+06
4-(methylthio)-6-phenyl-2-(3-pyridyl)pyrimidine-5-carbonitrile	7.98198e+06	8.8836e+06	7.90487e+06	1.53649e+07	7.20239e+06	6.62442e+06	1.3726e+07	8.50507e+06	1.2417e+07	1.09706e+07	1.15433e+07	7.90435e+06
1-ethyl 4-(2-oxo-1,2-diphenylethyl) succinate	2.7112e+06	2.24242e+06	685237	1.53473e+07	948428	2.0675e+06	4.91142e+06	3.32155e+06	2.29577e+06	2.94095e+06	694063	1.21721e+06
Isohomovanillic acid	5.03151e+06	8.61135e+06	1.15324e+07	9.12175e+06	3.55032e+06	5.9778e+06	4.8335e+06	6.34298e+06	1.09358e+07	7.55427e+06	6.49451e+06	7.3687e+06
4-Demethylepipodophyllotoxin	8.65185e+06	8.70868e+06	7.90999e+06	5.83206e+06	3.56454e+06	5.2365e+06	7.42636e+06	1.00241e+07	1.58264e+07	8.5179e+06	5.83542e+06	7.12009e+06
16α-Hydroxyestrone	4.78617e+06	3.56947e+06	5.99677e+06	2.93098e+06	6.12421e+06	5.44442e+06	3.54985e+06	4.53175e+06	4.8003e+06	6.30155e+06	3.00756e+06	1.29415e+07
Sattabacin	4.59918e+06	4.86755e+06	6.29802e+06	5.09254e+06	9.65255e+06	7.29189e+06	3.3763e+06	4.75498e+06	4.28457e+06	1.17115e+07	4.01526e+06	1.25934e+07
PC O-12:0	5.78024e+06	6.14189e+06	6.07738e+06	4.5487e+06	3.80616e+06	3.54352e+06	1.16826e+07	9.17376e+06	1.23319e+07	1.32541e+07	7.52311e+06	1.00007e+07
1-(7-methoxy-2-oxo-2H-chromen-8-yl)-3-methyl-2-oxobutyl acetate	9.05603e+06	1.2034e+07	1.2454e+07	5.78654e+06	3.40465e+06	4.95366e+06	7.91774e+06	1.02372e+07	1.60163e+07	9.16225e+06	6.77824e+06	7.90129e+06
LPC 22:6-SN1	457333	418686	516341	576038	380694	455519	587192	1.24949e+07	538213	568552	606017	551468
Methylophiopogonanone A	1.03045e+07	1.2099e+07	1.01868e+07	7.60776e+06	3.34296e+06	5.16305e+06	8.50706e+06	1.05714e+07	1.47471e+07	9.41076e+06	5.68201e+06	8.05932e+06
All trans retinal	4.57831e+08	4.5383e+08	1.89369e+08	3.19266e+07	3.37174e+08	1.79014e+08	8.63832e+07	4.62133e+08	1.04179e+08	1.90551e+09	4.06421e+07	2.76443e+08
N', N''-DiFeruloylspermidine	6.06182e+06	5.85808e+06	6.44166e+06	1.45595e+07	4.76367e+06	5.99744e+06	1.51756e+07	7.71755e+06	1.14332e+07	1.20191e+07	1.21031e+06	1.42886e+06
4-{3-[(3,4-dihydroxyphenyl)methyl]-2-methylbutyl}benzene-1,2-diol	1.04405e+07	7.51574e+06	6.17999e+06	3.33034e+06	7.52335e+06	6.34157e+06	6.85038e+06	1.12347e+07	1.08372e+07	1.01438e+07	1.07975e+07	1.26399e+07
Carbendazim	218910	1.33329e+06	183094	208572	133091	165721	138953	411724	385320	542093	187741	152761
Testosterone	5.53604e+07	3.16254e+07	4.29972e+07	1.98969e+07	1.60623e+08	4.82745e+07	2.46076e+07	3.06309e+07	3.07672e+07	4.02212e+07	2.19736e+07	7.64386e+07
5-fluoro AB-PINACA N-(4-hydroxypentyl) metabolite	8.36002e+06	7.29374e+06	8.49287e+06	3.50014e+06	7.77611e+06	9.97693e+06	3.52551e+06	5.08502e+06	4.65815e+06	5.72217e+06	3.62912e+06	1.07223e+07
Angelol B	7.1882e+06	7.49456e+06	7.45631e+06	3.29478e+06	263169	6.71777e+06	5.09892e+06	7.83185e+06	1.06564e+07	6.55087e+06	5.92852e+06	9.27782e+06
Neodiosmin	6.56771e+06	6.51702e+06	4.0718e+06	1.41435e+07	4.70217e+06	7.22571e+06	236498	9.58719e+06	3.73378e+06	8.51537e+06	1.4363e+06	5.37082e+06
Allantoin	1.13597e+08	1.31287e+08	8.80085e+07	1.28913e+08	1.06506e+08	1.1896e+08	1.22857e+08	1.60623e+08	1.51334e+08	1.6458e+08	1.35539e+08	1.31292e+08
1-Phenyl-3-methyl-5-pyrazolone	8.45587e+06	8.17816e+06	9.82629e+06	1.30877e+07	9.12032e+06	7.30191e+06	5.56101e+06	7.63681e+06	6.27956e+06	8.57966e+06	7.12005e+06	4.73995e+06
1-Stearoylglycerol	6.73262e+06	7.68069e+06	7.68462e+06	7.90278e+06	6.07204e+06	1.00693e+07	8.72458e+06	5.56273e+06	4.63353e+06	3.04791e+06	6.80832e+06	3.87146e+06
Tropine	1.51346e+08	1.56641e+08	1.52878e+08	1.47787e+08	1.35675e+08	8.64103e+07	1.62677e+08	1.5281e+08	1.46938e+08	1.04768e+08	1.65495e+08	1.06963e+08
Sequoyitol	8.30313e+06	7.96231e+06	5.24395e+06	9.76867e+06	6.85232e+06	6.7168e+06	1.43523e+07	1.17734e+07	7.07371e+06	1.0434e+07	7.02765e+06	6.8765e+06
Safrole	6.79024e+06	8.38557e+06	5.87184e+06	3.20178e+06	1.02855e+07	8.49464e+06	3.8847e+06	4.50187e+06	4.04643e+06	7.11305e+06	2.98855e+06	8.10593e+06
Apocynin	1.0256e+08	9.4597e+07	1.04394e+08	1.04343e+08	6.16859e+07	8.18301e+07	3.73428e+07	1.46462e+08	1.55613e+08	1.1476e+08	8.30044e+07	1.35196e+08
PC O-15:0	2.85229e+06	3.2056e+06	535493	4.2859e+06	3.53058e+06	2.85386e+06	5.58369e+06	4.23967e+06	5.6935e+06	5.43124e+06	6.99619e+06	6.56477e+06
H-Gly-Pro-OH	8.18769e+06	8.04376e+06	1.042e+07	6.42849e+06	7.46112e+06	8.88261e+06	8.45847e+06	8.81598e+06	9.03218e+06	8.76143e+06	7.87596e+06	1.18804e+07
N-Stearoyl taurine	2.54936e+06	3.13939e+06	5.978e+06	3.06671e+06	4.44569e+06	1.91657e+06	5.10981e+06	6.48895e+06	4.22509e+06	7.5294e+06	8.32143e+06	8.58613e+06
1-(3-ethyl-2,4-dihydroxy-6-methoxyphenyl)butan-1-one	8.34304e+06	8.56903e+06	1.07446e+07	8.65679e+06	5.37522e+06	6.09916e+06	1.83059e+06	1.13079e+07	1.50095e+07	8.84808e+06	6.93194e+06	4.85264e+06
N7-Methylguanosine	7.46277e+06	7.598e+06	7.2446e+06	1.35965e+07	5.69766e+06	6.68216e+06	1.17955e+07	7.88004e+06	9.57902e+06	1.02232e+07	9.09406e+06	7.03253e+06
Ala-Ile	755883	1.18971e+06	2.00364e+06	6.56597e+06	1.18594e+06	1.43697e+06	2.29551e+06	2.37471e+06	2.44384e+06	1.97486e+06	1.52195e+06	2.95072e+06
L-Glutamic acid	1.17166e+09	8.36661e+08	7.69191e+08	4.73052e+08	1.08018e+09	1.51007e+09	4.28314e+08	4.45342e+08	5.13834e+08	6.61245e+08	6.1204e+08	9.74854e+08
L-Citrulline	1.13381e+07	5.47834e+06	3.43494e+06	6.12345e+06	2.88274e+06	5.22559e+06	1.78529e+06	4.7283e+06	4.61775e+06	4.32991e+06	3.80654e+06	8.41581e+06
Tricin 4'-O-(beta-guaiacylglyceryl) ether 5-O-hexoside	879437	282218	266983	3.40198e+06	1.17569e+06	5.1848e+06	2.01346e+06	568138	436954	1.02389e+07	288715	309970
1-Methyladenine	3.44296e+06	1.57376e+06	4.77086e+06	1.1182e+07	4.04918e+06	4.33768e+06	413231	1.69327e+06	594915	8.17234e+06	5.01466e+06	7.15514e+06
Paliperidone	788450	745797	109354	791632	1.0669e+06	642842	303323	641675	666473	693073	525048	163834
2'-O-Methyladenosine	1.74504e+06	2.06371e+06	2.02295e+06	2.84012e+06	2.579e+06	1.94291e+06	1.27203e+06	2.68444e+06	1.57859e+06	2.03186e+06	1.68464e+06	1.69482e+06
Indole-3-pyruvate	2.11965e+06	2.10762e+06	2.91132e+06	688272	1.45731e+06	1.99057e+06	484111	4.77746e+06	3.0059e+06	2.17273e+06	2.04808e+06	2.26986e+06
Cyclobutyl fentanyl-d5	8.46507e+06	7.49394e+06	7.22035e+06	7.74943e+06	5.38702e+06	6.84875e+06	1.77448e+06	7.0086e+06	7.94963e+06	6.98733e+06	6.02549e+06	7.25538e+06
5-Methyl-dl-tryptophan	5.4762e+06	378217	6.07524e+06	3.30459e+06	4.71667e+06	3.02703e+06	5.31664e+06	1.11669e+06	8.89523e+06	4.17784e+06	5.88826e+06	6.96042e+06
Milbemycin A3 oxime	4.00314e+06	3.75129e+06	3.53477e+06	7.37354e+06	4.0862e+06	3.76219e+06	9.23434e+06	3.81492e+06	8.19381e+06	1.08831e+07	8.80762e+06	1.10285e+07
3,5,7-trihydroxy-2-phenyl-4H-chromen-4-one	5.10168e+06	4.47547e+06	8.62931e+06	3.11234e+06	1.35087e+06	1.54265e+06	2.37748e+06	4.33649e+06	1.05671e+07	3.15315e+06	3.63489e+06	5.33521e+06
Sulfamethazine	1.57814e+06	1.94458e+06	1.52732e+06	180656	3.22131e+06	1.16177e+06	677791	4.93286e+06	4.30901e+06	933092	1.88019e+06	1.66697e+06
Tectoridin	3.91822e+06	3.47419e+06	5.48182e+06	8.20685e+06	3.44961e+06	4.51607e+06	842993	7.17347e+06	7.57496e+06	3.99056e+06	1.60248e+06	5.77014e+06
Ursolic Acid	7.4156e+06	5.46257e+06	1.8409e+06	4.16803e+06	9.53992e+06	5.87527e+06	5.35435e+06	6.1846e+06	3.04192e+06	4.44718e+06	4.27381e+06	2.14559e+06
Poricoic acid A	4.88621e+06	6.6604e+06	8.62954e+06	7.53168e+06	4.84785e+06	5.5192e+06	4.79364e+06	9.09697e+06	8.55834e+06	7.20925e+06	411524	6.5603e+06
11β-Hydroxyandrosterone	6.33672e+06	6.0231e+06	6.77178e+06	6.7865e+06	7.62956e+06	6.32848e+06	6.21272e+06	6.13392e+06	7.65323e+06	7.86865e+06	6.44906e+06	1.10845e+07
(5S)-5-hydroxy-1,7-diphenylheptan-3-one	3.80995e+06	4.01722e+06	3.1906e+06	3.04785e+06	4.43984e+06	3.4888e+06	3.83601e+06	4.92063e+06	3.57997e+06	1.01729e+06	2.97712e+06	1.10353e+07
alpha-Ketoglutaric acid	1.17274e+08	1.09873e+08	8.69634e+07	1.57781e+08	8.3481e+07	9.87596e+07	6.2973e+07	1.14703e+08	5.9023e+07	1.04635e+08	8.44037e+07	1.00231e+08
Serotonin	1.50925e+08	6.87633e+06	2.41318e+07	6.20789e+07	1.10341e+08	4.39753e+07	1.89569e+07	2.61252e+07	1.233e+07	1.82898e+08	4.95126e+07	5.85149e+06
3-Hydroxyhippuric Acid	7.17878e+06	7.30647e+06	7.45729e+06	1.24471e+07	8.45434e+06	545715	6.06154e+06	6.02971e+06	6.67348e+06	6.95495e+06	9.48172e+06	7.9304e+06
(±)13-HpODE	6.97375e+06	6.90648e+06	5.98447e+06	8.01341e+06	9.11838e+06	6.78338e+06	2.02615e+06	8.36418e+06	6.49003e+06	4.25996e+06	8.88282e+06	6.70553e+06
1,7-bis(3,4-dihydroxyphenyl)heptan-3-one	6.82681e+06	3.91894e+06	2.61278e+06	1.30586e+06	2.20213e+06	1.76624e+06	527047	6.32145e+06	1.85489e+06	1.14056e+07	1.37729e+06	1.24011e+06
Phytosphingosine	9.39701e+07	6.81855e+07	1.29603e+08	1.0984e+08	7.12513e+07	5.07975e+07	4.94636e+07	9.47937e+07	1.18435e+08	1.45052e+08	8.87002e+07	1.13311e+08
Υ-Glutamylcysteine	9.72165e+06	1.00365e+07	2.71882e+06	1.906e+06	4.05222e+06	4.85791e+06	1.67015e+06	2.89494e+06	800036	4.56625e+06	1.99721e+06	2.2409e+06
LPC 16:0-SN1	7.80612e+09	8.25616e+09	1.0926e+10	1.2236e+10	7.83988e+09	7.65603e+09	1.42343e+10	1.09402e+10	1.4118e+10	1.16856e+10	1.35782e+10	1.33588e+10
5α-Dihydrotestosterone	2.46929e+06	2.49046e+06	3.3989e+06	870202	5.20909e+06	3.72363e+06	945219	2.69736e+06	2.46812e+06	2.06658e+06	1.46772e+06	1.05264e+07
L-Homocitrulline	5.66809e+06	5.11319e+06	6.1536e+06	6.62046e+06	8.17502e+06	8.62741e+06	6.83132e+06	7.53343e+06	6.7423e+06	5.7089e+06	8.01106e+06	5.98544e+06
Gluconolactone	2.35813e+06	2.4916e+06	3.61674e+06	5.35486e+06	3.78966e+06	3.32577e+06	1.10249e+07	2.63554e+06	3.70326e+06	4.27606e+06	3.43712e+06	2.84833e+06
2-Phenylphenol	4.98752e+06	6.6282e+06	4.77425e+06	3.87799e+06	8.64625e+06	7.17991e+06	4.03813e+06	4.01496e+06	4.47329e+06	5.5586e+06	4.50395e+06	7.02985e+06
4-Hydroxy-L-Glutamic Acid	3.8985e+06	7.37003e+06	6.83489e+06	4.31572e+06	1.88469e+06	3.70876e+06	1.86304e+06	2.75847e+06	5.09314e+06	3.6285e+06	4.7515e+06	5.9683e+06
9-Oxo-10(E),12(E)-octadecadienoic acid	1.02667e+08	9.8593e+07	1.02648e+08	9.76298e+07	8.95e+07	8.48118e+07	1.01195e+08	1.28027e+08	1.28373e+08	1.26071e+08	1.08281e+08	8.27793e+07
Tryptophol	5.43449e+06	2.569e+06	3.31494e+06	8.67877e+06	2.63798e+06	4.78157e+06	3.22805e+06	4.56178e+06	4.11641e+06	1.09749e+07	6.57841e+06	2.96068e+06
Argininosuccinic acid	1.81663e+06	2.62587e+06	2.02887e+06	5.74736e+06	2.19919e+06	3.32495e+06	1.27213e+06	3.11688e+06	1.04217e+06	959890	1.6573e+06	3.39205e+06
Monoolein	7.59522e+08	9.00082e+08	9.34336e+08	7.45173e+08	4.3554e+08	3.85668e+08	1.03482e+09	1.10912e+09	1.17346e+09	1.16036e+09	1.19027e+09	1.13047e+09
2-phenyl-4H-furo[2,3-h]chromen-4-one	3.35609e+06	2.79052e+06	2.25928e+06	3.71399e+06	1.90688e+06	1.74922e+06	7.14568e+06	3.93973e+06	7.60224e+06	1.07874e+07	5.67262e+06	3.43284e+06
N-p-Coumaroylagmatine	1.92373e+06	2.52069e+06	2.69477e+06	2.26008e+06	1.64638e+06	4.90489e+06	2.12125e+06	4.06854e+06	5.00565e+06	6.65168e+06	3.59535e+06	3.82276e+06
1-(4-butylphenyl)-3-(dimethylamino)propan-1-one hydrochloride	6.88e+06	5.67982e+06	6.56944e+06	8.59107e+06	6.41199e+06	6.33966e+06	1.23372e+07	7.61578e+06	7.53859e+06	8.72198e+06	5.97434e+06	4.30174e+06
Mevalonic acid	2.64622e+07	5.10475e+07	3.50914e+07	4.01714e+07	2.94163e+07	3.50794e+07	8.67332e+07	9.4824e+07	1.16454e+08	3.89429e+07	6.82188e+07	1.64839e+08
N-Acetylsphingosine	466234	418807	888048	9.56073e+06	670147	6.33515e+06	1.18207e+06	8.45929e+06	985449	7.76215e+06	549208	334762
Diosmetin	7.28298e+06	6.54668e+06	9.6674e+06	9.28234e+06	1.81293e+06	4.69348e+06	2.55834e+06	7.21492e+06	1.12939e+07	7.23116e+06	4.01246e+06	6.95548e+06
18-β-Glycyrrhetinic acid	3.68326e+06	5.4109e+06	9.63603e+06	6.05167e+06	1.8673e+06	4.85199e+06	4.35698e+06	5.19789e+06	3.45717e+06	3.3294e+06	4.24205e+06	7.05953e+06
D-(+)-Proline	6.14107e+08	5.44536e+08	7.26781e+08	1.81965e+09	5.58991e+08	9.23908e+08	6.87491e+08	7.68991e+08	6.81125e+08	9.57901e+08	9.18419e+08	1.01018e+09
Melezitose	5.81069e+06	5.57552e+06	3.95973e+06	8.84154e+06	4.00016e+06	4.53772e+06	8.1099e+06	6.00742e+06	5.54674e+06	6.00891e+06	4.7027e+06	5.3073e+06
Pterosin B	5.79335e+06	5.95346e+06	6.60636e+06	5.78215e+06	6.21665e+06	6.26744e+06	5.70049e+06	7.07051e+06	8.59981e+06	6.76096e+06	6.34682e+06	9.02236e+06
Progesterone	2.74855e+06	2.71234e+06	2.95524e+06	2.55835e+06	5.02385e+06	2.82241e+06	2.30188e+06	2.42058e+06	2.97799e+06	2.77746e+06	2.91556e+06	3.04366e+06
PC O-19:1	4.72028e+06	1.218e+06	3.27596e+06	844565	4.59191e+06	2.23643e+06	5.26871e+06	9.10949e+06	3.32076e+06	1.34553e+06	4.37068e+06	9.72054e+06
D-(+)-Maltose	1.26507e+09	7.66349e+08	1.30266e+09	1.38128e+09	9.35088e+08	1.28498e+09	1.60766e+09	1.34859e+09	1.5263e+09	1.67809e+09	1.59305e+09	1.35151e+09
THJ2201 N-(5-hydroxypentyl) metabolite	6.69466e+06	3.78378e+06	9.33741e+06	9.97747e+06	3.56322e+06	4.28516e+06	8.11663e+06	6.77622e+06	1.08792e+07	6.166e+06	1.15604e+07	6.77885e+06
N-Benzylformamide	9.29764e+07	9.17071e+07	9.15058e+07	8.20866e+07	6.13005e+07	1.00525e+08	6.69387e+07	1.22856e+08	5.28849e+07	1.12709e+08	1.08266e+08	1.10422e+08
S-(5-Adenosy)-L-Homocysteine	9.28211e+06	9.01823e+06	4.81231e+06	3.95488e+06	6.10424e+06	5.63446e+06	1.01053e+07	8.3375e+06	8.30593e+06	7.6561e+06	2.90239e+06	2.68286e+06
Shikonin	8.06847e+06	9.01441e+06	3.85464e+06	4.35977e+06	3.03604e+06	3.60184e+06	1.13462e+07	661592	7.32709e+06	4.07572e+06	1.93389e+06	1.8888e+06
Embelin	3.37329e+06	4.16395e+06	3.73102e+06	1.95448e+06	6.44856e+06	4.97767e+06	1.74071e+06	2.11321e+06	1.75995e+06	3.41745e+06	1.95652e+06	207009
Coixol	5.08577e+06	4.36634e+06	4.33133e+06	4.0504e+06	5.26168e+06	4.31898e+06	9.10807e+06	6.04336e+06	7.63722e+06	8.51194e+06	7.68395e+06	2.75199e+06
3-(5-phenyl-1,3-oxazol-2-yl)-4-(trifluoromethyl)pyridine	2.34656e+06	2.95517e+06	2.66509e+06	6.09642e+06	2.36683e+06	3.0204e+06	4.783e+06	3.66674e+06	7.17325e+06	4.08526e+06	4.98508e+06	4.859e+06
1,2-dihydroxyheptadec-16-yn-4-yl acetate	5.36328e+06	3.64713e+06	3.1935e+06	3.14835e+06	5.5616e+06	4.35187e+06	4.21392e+06	5.5058e+06	6.68981e+06	1.00382e+07	6.30404e+06	9.05193e+06
Valepotriate	3.34453e+06	1.82236e+06	4.41359e+06	1.81695e+06	3.94452e+06	4.23697e+06	1.44215e+06	1.48948e+06	1.69107e+06	1.40483e+06	821082	9.42703e+06
Methionine	7.7746e+07	1.04507e+08	7.63917e+07	3.4018e+07	3.67792e+07	4.94845e+07	7.30429e+07	1.38591e+08	5.45561e+07	5.32118e+07	8.85016e+07	1.63485e+07
DL-Lysine	6.18062e+07	9.25012e+07	1.11403e+08	8.12286e+07	6.86123e+07	7.48248e+07	5.14024e+07	8.81883e+07	4.91041e+07	7.64388e+07	7.21166e+07	1.24732e+08
DL-Arginine	5.77163e+08	7.49165e+08	7.82224e+08	7.31764e+08	8.74303e+08	1.093e+09	2.65487e+08	8.73281e+08	4.5642e+08	8.81514e+08	5.66051e+08	1.48093e+09
Arachidonic acid	8.50868e+07	1.03272e+08	6.30425e+07	3.47576e+07	1.17278e+08	7.54088e+07	2.31163e+07	3.62021e+07	2.51875e+07	1.13482e+08	2.06678e+07	9.83806e+07
α-Boswellic acid	8.8619e+06	8.52292e+06	4.52412e+06	3.7159e+06	5.44523e+06	5.60011e+06	1.7478e+06	359294	4.34015e+06	4.24969e+06	4.15556e+06	4.10244e+06
1,N6-Etheno-2-Deoxy-Adenosine	1.66057e+06	1.53175e+06	1.68516e+06	3.20034e+06	1.69364e+06	1.91519e+06	1.73412e+06	1.77957e+06	2.05579e+06	2.9404e+06	1.88915e+06	1.40907e+06
Auraptene	2.49839e+06	1.74274e+06	4.13478e+06	450262	3.17074e+06	3.45487e+06	337935	1.61775e+06	2.54958e+06	2.25639e+06	1.55385e+06	8.99759e+06
1,7-bis(4-hydroxyphenyl)-5-methoxyheptan-3-one	1.32446e+06	1.61231e+06	1.32159e+06	734724	7.63754e+06	5.35543e+06	764788	804580	966938	673451	720831	4.03371e+06
Phylloquinone	8.61686e+06	8.46996e+06	3.29639e+06	1.15784e+06	993974	1.02871e+06	2.3798e+06	7.60509e+06	2.02733e+06	5.02423e+06	941563	2.3577e+06
Asp-phe	1.58104e+06	1.75463e+06	1.62242e+06	2.38658e+06	2.21397e+06	1.7392e+06	1.09068e+06	2.18223e+06	1.33149e+06	1.78853e+06	1.38467e+06	1.43745e+06
L-Methionine Methyl Ester	704356	922931	1.74313e+06	5.47241e+06	2.41203e+06	4.45429e+06	3.63887e+06	951478	1.36186e+06	6.75874e+06	1.17001e+06	2.47014e+06
Phosphocholine	8.16867e+07	7.52541e+07	1.22592e+08	9.76795e+07	6.00382e+07	9.99694e+07	5.67669e+07	7.05311e+07	5.35511e+07	5.94935e+07	7.12369e+07	6.75904e+07
3-amino-2-phenyl-2H-pyrazolo[4,3-c]pyridine-4,6-diol	4.8341e+06	4.74241e+06	6.74233e+06	6.76941e+06	5.91676e+06	7.73282e+06	6.76963e+06	5.58816e+06	6.47832e+06	4.71415e+06	6.35303e+06	6.96046e+06
Irganox 259	769413	2.3013e+06	435231	290109	1.23131e+06	1.02072e+06	300204	372425	325499	398829	260032	3.02241e+06
13,14-dihydro-15-keto-tetranor Prostaglandin E2	6.91959e+06	7.703e+06	8.22743e+06	5.5704e+06	7.40453e+06	6.55633e+06	5.02238e+06	8.26799e+06	9.36841e+06	7.88996e+06	6.41764e+06	8.11491e+06
Cannabidiolic acid	1.64843e+06	3.25224e+06	8.39976e+06	4.21911e+06	6.60644e+06	4.94556e+06	3.60633e+06	2.72712e+06	3.01822e+06	3.86139e+06	2.52675e+06	6.2127e+06
N-Acetylphenylalanine	2.76018e+06	3.29209e+06	2.45586e+06	4.36174e+06	2.92341e+06	2.67976e+06	2.83948e+06	2.94456e+06	1.02864e+07	2.90242e+06	2.69514e+06	4.64329e+06
Nicotinamide adenine dinucleotide (NAD+)	6.75938e+06	5.87243e+06	4.05348e+06	3.40435e+06	7.30806e+06	7.01498e+06	1.70068e+06	5.23532e+06	2.69064e+06	6.97371e+06	2.135e+06	3.93312e+06
Guanine	3.44439e+07	5.47068e+07	5.9022e+07	7.96417e+07	4.9879e+07	5.67755e+07	3.96793e+07	3.583e+07	3.18724e+07	6.38019e+07	4.39604e+07	4.73126e+07
N-Acetyltryptamine	2.67666e+06	983462	988642	5.45993e+06	1.33912e+06	3.18928e+06	779727	2.7826e+06	1.50006e+06	9.09199e+06	1.85264e+06	1.37419e+06
N-(9-oxodecyl)acetamide	5.18622e+06	4.63655e+06	5.22919e+06	6.78865e+06	5.37912e+06	3.96958e+06	9.00025e+06	4.99053e+06	5.14409e+06	7.1445e+06	4.80944e+06	3.51406e+06
L-Threonine	7.9225e+07	8.67607e+07	9.67707e+07	1.09028e+08	4.84398e+07	7.13144e+07	4.83786e+07	8.53856e+07	7.48038e+07	5.43522e+07	8.11128e+07	9.73287e+07
N-Acetyl-D-lactosamine	2.8524e+06	3.27277e+06	8.11235e+06	4.33809e+06	3.95722e+06	4.6946e+06	3.18805e+06	3.46824e+06	5.20741e+06	3.24273e+06	9.05559e+06	6.07897e+06
PC O-17:1	4.00795e+06	3.50361e+06	7.67551e+06	2.16312e+06	2.57483e+06	2.58933e+06	1.32711e+06	3.35671e+06	2.43542e+06	7.0335e+06	2.75483e+06	8.3427e+06
N6,N6,N6-Trimethyl-L-lysine	8.89022e+07	8.99606e+07	8.69028e+07	1.68805e+08	6.42433e+07	7.71342e+07	2.33922e+07	5.00409e+07	1.7583e+07	6.1454e+07	5.37584e+07	7.57573e+07
Oleanolic acid	1.83859e+06	5.46257e+06	1.8409e+06	2.0287e+06	6.44082e+06	1.9265e+06	2.29771e+06	2.01187e+06	2.11577e+06	4.44718e+06	2.04733e+06	1.48332e+06
6,6-dimethyl-4-piperidino-5,6-dihydro-2H-thiine-2-thione	2.28554e+06	2.99849e+06	2.43462e+06	5.39781e+06	2.22566e+06	3.56997e+06	3.13942e+06	3.6415e+06	3.41531e+06	3.59536e+06	2.81246e+06	2.82609e+06
S-Adenosylhomocysteine	3.76603e+06	3.45555e+06	4.38329e+06	3.44004e+06	6.01374e+06	5.68094e+06	1.4354e+06	3.75476e+06	4.53292e+06	5.38408e+06	3.39897e+06	2.63193e+06
N-Desmethyltramadol	3.65205e+06	2.62258e+06	3.4456e+06	4.70312e+06	3.12232e+06	3.07166e+06	5.74233e+06	3.55606e+06	1.16083e+07	3.86572e+06	2.7114e+06	3.10749e+06
MPH	342644	339737	690365	579363	1.4586e+06	700954	1.97903e+06	998928	915714	527453	1.02623e+07	697057
LPC 18:2-SN1	7.57181e+09	6.94947e+09	8.9053e+09	1.24569e+10	7.82425e+09	6.58454e+09	1.36346e+10	9.71643e+09	1.5753e+10	1.1923e+10	1.1789e+10	1.22879e+10
4-Hydroxy-2,5-dimethyl-3(2H)furanone	1.14026e+08	1.17874e+08	1.10253e+08	1.54513e+08	8.27072e+07	1.01941e+08	1.18518e+08	1.3693e+08	1.18869e+08	1.08918e+08	1.30485e+08	1.08756e+08
DL-5-Methoxytryptophan	7.75476e+06	4.73923e+06	4.80243e+06	7.01487e+06	3.5092e+06	6.47192e+06	2.58328e+06	4.66258e+06	4.35073e+06	8.1233e+06	4.67336e+06	3.24889e+06
Pristimerin	2.40518e+06	2.23355e+06	7.40112e+06	3.80424e+06	1.67641e+06	2.61346e+06	4.01905e+06	3.90051e+06	5.0885e+06	5.1441e+06	6.72639e+06	5.0225e+06
6-Benzyladenine	572914	3.98182e+06	5.07801e+06	6.24741e+06	3.67429e+06	4.56595e+06	4.83925e+06	2.43819e+06	6.73584e+06	6.23372e+06	5.1121e+06	5.60214e+06
5-Hydroxyindole-3-acetic acid	6.14888e+06	5.66556e+06	5.84346e+06	6.55873e+06	3.81648e+06	5.92811e+06	7.56175e+06	6.09378e+06	9.05062e+06	7.61213e+06	6.59593e+06	4.84238e+06
5-Methylcytosine	5.45632e+06	5.33772e+06	4.40537e+06	8.9184e+06	5.99074e+06	5.78667e+06	4.4981e+06	5.44235e+06	4.66119e+06	6.57217e+06	5.79572e+06	5.57141e+06
5-[4-(phenylsulfonyl)phenyl]-1H-pyrazole	104486	106032	113452	572868	131528	99359.3	1.08524e+06	211452	157367	120584	138305	115900
Indirubin	1.92856e+06	1.61804e+06	371389	359359	1.63243e+06	889380	378083	329241	7.63109e+06	366521	5.46525e+06	1.71299e+06
Picropodophyllin	5.52103e+06	5.60826e+06	4.44668e+06	4.95685e+06	3.98188e+06	3.40908e+06	9.85665e+06	6.45438e+06	6.43526e+06	4.21848e+06	2.52291e+06	2.89117e+06
O-Phosphorylethanolamine	310648	354319	334885	4.94307e+06	626085	628719	2.46715e+06	2.82605e+06	1.99959e+06	968685	330062	400070
Demethoxycurcumin	1.69355e+06	2.02389e+06	2.72296e+06	2.77454e+06	1.2493e+06	1.44013e+06	1.791e+06	2.94771e+06	103338	4.55314e+06	704972	1.48106e+06
(11E,15Z)-9,10,13-trihydroxyoctadeca-11,15-dienoic acid	6.77055e+07	9.7346e+07	5.48091e+07	7.15474e+07	9.50976e+07	8.70735e+07	6.31917e+07	4.11748e+07	5.06864e+07	6.01338e+07	4.72806e+07	1.04853e+08
6-Paradol	3.49434e+06	3.30653e+06	4.34785e+06	4.98413e+06	4.34782e+06	6.64434e+06	5.96185e+06	3.77614e+06	4.80857e+06	4.66669e+06	3.74884e+06	3.92845e+06
Atractylenolide I	1.23026e+06	684228	774300	594598	794237	6.88464e+06	475237	803985	944204	717430	694172	1.80827e+06
SM 14:3;2O/7:0	3.78572e+06	1.75688e+06	5.56293e+06	5.32634e+06	2.04191e+06	1.49238e+06	4.28826e+06	3.30664e+06	1.09538e+06	1.3584e+06	9.74794e+06	4.98299e+06
vasicine	1.2125e+06	274979	293759	305504	353986	252025	190501	230100	248907	3.37098e+06	252290	214131
7-Methoxy-4-methylcoumarin	6.31605e+06	7.17243e+06	5.85983e+06	5.81405e+06	4.01777e+06	4.4134e+06	6.41915e+06	7.00652e+06	9.77712e+06	5.65602e+06	4.78716e+06	5.06204e+06
Gastrodin	4.73135e+06	6.35837e+06	3.26564e+06	3.26239e+06	1.70907e+06	3.60991e+06	4.28106e+06	6.38786e+06	9.20915e+06	5.57539e+06	2.66581e+06	3.49666e+06
Fenpropimorph	1.04527e+08	5.55244e+06	1.19279e+08	7.03628e+07	8.1271e+07	8.71891e+07	8.41876e+07	7.50553e+07	5.85908e+07	4.25394e+07	7.40462e+07	4.00717e+07
2-Phenylacetamide	8.05044e+07	7.15638e+07	8.27609e+07	8.94817e+07	6.36357e+07	8.51229e+07	4.85424e+07	9.66056e+07	8.02183e+07	9.4149e+07	7.48504e+07	7.96821e+07
Celestolide	3.11645e+06	2.4252e+06	3.92223e+06	1.66874e+06	3.10626e+06	2.88506e+06	1.99563e+06	2.49154e+06	2.19427e+06	2.54196e+06	1.85646e+06	7.75981e+06
L-Pyroglutamic acid	4.96383e+08	3.83157e+08	5.299e+08	3.40053e+08	4.72196e+08	1.26189e+09	2.73088e+08	6.18212e+07	3.5894e+08	3.1623e+08	4.61572e+08	6.70988e+08
Lysopc 20:0	5.68948e+06	3.52278e+06	4.3514e+06	1.00757e+06	1.07927e+06	6.37891e+06	1.51087e+06	3.07909e+06	1.46323e+06	4.93389e+06	1.56147e+06	3.42971e+06
N-(4-butyl-2-methylphenyl)-N'-[4-(4-methylpiperazino)phenyl]urea	5.27668e+06	4.06856e+06	4.24934e+06	2.67103e+06	6.31966e+06	4.06692e+06	2.73033e+06	5.4248e+06	2.60464e+06	720073	3.89553e+06	4.14923e+06
alpha-Zearalanol	2.44998e+07	5.49556e+06	2.42624e+07	5.59186e+06	1.17543e+08	5.97875e+07	5.87433e+06	1.66612e+06	1.34477e+07	9.9894e+06	1.18847e+07	8.27536e+07
Isophorone	1.27159e+08	1.29074e+08	3.88076e+07	1.11301e+08	1.14543e+08	4.11289e+07	9.44294e+07	1.23884e+08	1.22852e+08	1.01148e+08	9.58665e+07	1.06256e+08
3-(methylsulfonyl)-2H-chromen-2-one	351951	1.38396e+06	1.01857e+06	2.5188e+06	1.61832e+06	2.28334e+06	1.15156e+06	1.13757e+06	925520	384301	1.98568e+06	1.20282e+06
12-Oxo phytodienoic acid	4.8092e+07	4.39638e+07	3.6381e+07	2.75035e+07	1.16868e+08	6.46478e+07	3.05492e+07	4.34918e+07	5.11615e+07	4.42453e+07	3.24756e+07	3.92947e+07
Sugiol	3.48659e+06	4.96676e+06	5.63455e+06	4.16158e+06	879961	2.36273e+06	2.14346e+06	5.77601e+06	4.06702e+06	8.08849e+06	3.79427e+06	4.34318e+06
N,N-Bis(2-hydroxyethyl)formamide	9.20018e+07	1.00368e+08	7.19593e+07	1.0976e+08	8.62098e+07	9.32311e+07	8.48765e+07	1.09356e+08	8.46013e+07	8.03001e+07	8.34712e+07	6.43999e+07
1-(2,4-dihydroxyphenyl)-2-(3,5-dimethoxyphenyl)propan-1-one	4.25108e+06	7.16655e+06	2.14229e+06	2.10848e+06	2.08662e+06	2.26434e+06	3.39702e+06	4.00865e+06	4.09569e+06	3.82139e+06	1.21738e+06	1.80883e+06
Betaine	1.01041e+09	1.22163e+09	3.02149e+08	8.04724e+08	9.43445e+08	9.4944e+08	5.54399e+08	1.16024e+09	1.50334e+09	9.42134e+08	6.77282e+08	1.19229e+09
Lithospermoside	856911	841777	1.02732e+06	2.19633e+06	6.43174e+06	2.44536e+06	669689	1.41082e+06	923631	533923	1.65032e+06	1.14518e+06
ST 29:1;O;Hex	2.17375e+06	1.75064e+06	2.23464e+06	2.6793e+06	1.22369e+06	1.74822e+06	3.34993e+06	870685	4.16834e+06	1.85768e+06	3.11178e+06	906380
Dihydrothymine	7.39207e+07	8.25782e+07	7.5414e+07	9.22919e+07	5.89975e+07	6.30015e+07	1.2613e+08	1.31541e+08	9.04687e+07	1.22468e+08	1.28259e+08	7.77856e+07
Protocatechuic acid	2.32534e+06	2.74324e+06	3.34044e+06	4.4559e+06	2.76269e+06	3.17832e+06	3.80275e+06	2.87829e+06	4.93101e+06	3.87709e+06	6.29276e+06	2.53792e+06
Sinapaldehyde glucoside	1.92013e+06	1.9617e+06	5.74069e+06	2.13867e+06	895586	1.92224e+06	1.19377e+06	2.14905e+06	3.27551e+06	604263	1.3821e+06	2.15604e+06
(-)-epigallocatechin	3.30911e+06	3.85371e+06	7.00873e+06	3.08151e+06	960715	2.31782e+06	2.07678e+06	3.36865e+06	5.62898e+06	3.30166e+06	2.72145e+06	3.93057e+06
Lipoamide	4.55585e+06	1.84094e+06	5.66806e+06	6.78577e+06	4.79095e+06	5.16609e+06	5.56366e+06	5.10306e+06	6.4104e+06	5.06092e+06	8.37312e+06	4.89463e+06
Maltotriitol	1.93784e+06	2.76496e+06	5.47148e+06	2.26103e+06	2.20322e+06	2.38648e+06	4.38944e+06	3.36278e+06	5.20497e+06	3.63914e+06	8.75991e+06	7.36151e+06
Kynurenic acid	6.39604e+06	856110	4.5968e+06	8.43345e+06	3.61618e+06	6.12631e+06	5.06327e+06	6.70334e+06	6.20228e+06	6.58902e+06	3.83341e+06	4.80786e+06
Combretastatin A4	3.31968e+06	3.00932e+06	4.75267e+06	2.56969e+06	2.46067e+06	3.09982e+06	2.09421e+06	4.08651e+06	5.27626e+06	4.02998e+06	2.75954e+06	5.68224e+06
Anacardic Acid	5.22959e+06	4.61126e+06	3.97374e+06	2.31029e+06	4.87539e+06	6.12764e+06	4.78546e+06	6.06697e+06	5.90514e+06	4.26475e+06	5.89956e+06	5.2773e+06
D-δ-Tocopherol	2.85467e+06	3.47296e+06	4.86808e+06	2.76336e+06	2.11131e+06	3.0859e+06	3.8898e+06	6.31027e+06	3.59115e+06	4.30613e+06	2.49217e+06	3.03915e+06
Dehydroepiandrosterone (DHEA)	5.40602e+07	7.79584e+07	3.73183e+07	3.22735e+07	8.2734e+07	5.34675e+07	2.99069e+07	5.58669e+07	2.61433e+07	3.33963e+07	1.05963e+07	7.35875e+07
Tenofovir	1.56649e+06	1.04276e+06	576421	268374	3.3425e+06	884964	327246	1.19986e+06	417427	4.37908e+06	472808	1.09494e+06
Quinic acid	3.71377e+06	2.59448e+06	4.00239e+06	4.72704e+06	2.32333e+06	2.58641e+06	6.91041e+06	3.36248e+06	4.96894e+06	5.59426e+06	5.19193e+06	2.82542e+06
6-Phosphogluconic acid	835480	576426	544809	1.74899e+06	1.28093e+06	1.0716e+06	1.04466e+06	737209	1.16307e+06	1.88278e+06	856178	650857
PC O-15:1	2.65904e+06	2.17746e+06	2.27056e+06	2.85453e+06	2.87242e+06	2.40554e+06	4.54477e+06	1.52411e+06	3.42409e+06	4.43137e+06	3.09248e+06	956750
N'2-(2-furylcarbonyl)-3-chloro-4-methylthiophene-2-carbohydrazide	859113	2.05905e+06	1.7025e+06	1.10727e+06	2.15252e+06	2.30074e+06	1.96338e+06	1.66901e+06	1.05401e+06	721536	1.72067e+06	589988
dimethyl 5-methyl-1H-pyrrolo[1,2-c][1,3]thiazole-6,7-dicarboxylate	1.19904e+06	2.62152e+06	340243	6.29133e+06	3.95409e+06	6.20151e+06	3.24026e+06	1.20986e+06	445707	1.24338e+06	1.1598e+06	370195
Ergosterol peroxide	1.94472e+06	3.25016e+06	6.75892e+06	2.10289e+06	1.35018e+06	1.47805e+06	2.54397e+06	3.02748e+06	3.95404e+06	3.88894e+06	2.09874e+06	5.06195e+06
Quercetin-3β-D-glucoside	254082	216837	211763	240336	172642	188343	225927	244299	274933	267288	218093	270470
Methyl dihydrojasmonate	3.45458e+07	3.17759e+07	4.68857e+07	4.27866e+07	5.4305e+07	4.45953e+07	1.7903e+07	3.366e+07	7.59672e+07	5.27134e+07	9.74569e+07	4.55836e+07
DGDG O-15:1_3:0	853396	2.25934e+06	5.09e+06	3.22707e+06	1.2507e+06	1.34852e+06	2.43647e+06	3.24181e+06	6.41256e+06	3.72289e+06	6.36858e+06	6.79184e+06
Thiamine	9.73138e+07	1.0205e+08	7.57626e+07	1.08304e+08	5.59696e+07	7.25553e+07	4.20916e+07	1.0589e+08	5.72206e+07	8.76436e+07	7.32384e+07	9.79651e+07
Honokiol	1.02979e+06	475134	1.74521e+06	347991	5.74008e+06	1.23017e+06	603267	652542	716516	851425	442441	4.55591e+06
N-benzyl-N-isopropyl-N'-(4-isopropylphenyl)thiourea	3.1336e+06	2.85545e+06	2.81213e+06	1.45551e+06	3.76522e+06	2.6733e+06	1.44551e+06	1.80544e+06	883577	502032	684608	5.75934e+06
10-Gingerol	3.44928e+06	2.45999e+06	3.38784e+06	2.38145e+06	2.57862e+06	2.61965e+06	2.15637e+06	3.85678e+06	4.16483e+06	3.9488e+06	2.19574e+06	4.11862e+06
5'-S-Methyl-5'-thioadenosine	2.14926e+06	2.65356e+06	2.48291e+06	2.53157e+06	3.16507e+06	4.78774e+06	2.36979e+06	2.75844e+06	2.05214e+06	3.00603e+06	2.16234e+06	2.37826e+06
Stiripentol	2.93557e+06	1.72993e+06	3.68343e+06	2.4304e+06	5.09265e+06	4.38591e+06	1.99811e+06	1.95985e+06	2.21197e+06	2.74731e+06	2.0328e+06	6.68095e+06
HNK	607477	864404	869605	1.61454e+06	851353	987206	3.15939e+06	1.11017e+06	1.42734e+06	1.81265e+06	2.25169e+06	860803
Ouabain	1.70401e+06	1.43523e+06	6.45696e+06	2.87299e+06	769032	1.43167e+06	1.633e+06	993517	1.03292e+06	989420	2.20846e+06	1.19985e+06
Stearamide	1.00363e+10	1.05152e+10	8.39986e+09	5.05224e+09	9.12691e+09	8.92426e+09	5.9461e+09	9.15928e+09	4.48815e+09	4.23935e+09	8.10949e+09	5.37831e+09
Folinic acid	8.15588e+07	8.11193e+07	6.53433e+07	9.24993e+07	7.42179e+07	9.97829e+07	5.45061e+07	6.58771e+07	5.36679e+07	7.33267e+07	4.68365e+07	5.32039e+07
5-Hydroxymebendazole	974940	677194	556386	7.60736e+06	1.46654e+06	3.7068e+06	2.04279e+06	3.36982e+06	2.30398e+06	2.32768e+06	914741	3.54532e+06
Vindoline	4.00323e+06	2.83398e+06	5.87906e+06	3.79826e+06	2.96379e+06	2.15071e+06	4.70675e+06	2.83727e+06	5.17292e+06	6.6e+06	3.77506e+06	3.52631e+06
L-Alanyl-L-proline	8.40419e+07	9.06772e+07	6.89358e+07	1.18685e+08	1.01915e+08	9.18003e+07	9.64319e+07	9.40628e+07	9.50456e+07	7.65266e+07	1.01943e+08	6.26107e+07
Kaempferol	1.49323e+06	1.33341e+06	2.53242e+06	2.88974e+06	862049	1.63525e+06	852007	1.4238e+06	866237	1.96424e+06	958020	1.87597e+06
Methysticin	266538	245917	202375	183299	409594	645440	227728	193650	269219	238052	216838	243541
Nicotinate ribonucleoside	7.28158e+07	7.66062e+07	1.02998e+08	7.88472e+07	5.75276e+07	5.8928e+07	1.29656e+08	9.72445e+07	7.37103e+07	8.82188e+07	1.28022e+08	7.58815e+07
Trachelogenin	2.25604e+06	2.26115e+06	1.99496e+06	1.43543e+06	1.82053e+06	1.60766e+06	1.82676e+06	2.34253e+06	2.9685e+06	2.11483e+06	137626	2.8773e+06
Marmesin	6.25888e+06	5.87767e+06	4.93539e+06	2.89738e+06	4.71811e+06	5.59388e+06	3.86261e+06	4.99702e+06	6.40765e+06	4.91639e+06	3.28517e+06	2.8496e+06
(2S)-2-(2-hydroxypropan-2-yl)-2H,3H,7H-furo[3,2-g]chromen-7-one	6.25888e+06	5.87767e+06	4.93539e+06	2.64925e+06	4.71811e+06	5.59388e+06	3.86261e+06	4.99702e+06	6.40765e+06	4.91639e+06	3.10748e+06	2.57948e+06
Phe-Pro	1.08397e+06	1.15762e+06	708265	4.87964e+06	884832	1.39552e+06	1.43311e+06	1.42808e+06	2.51852e+06	1.96516e+06	1.25072e+06	1.07501e+06
2-Hydroxycinnamic acid	6.4051e+08	7.00318e+08	5.57327e+08	5.98024e+08	5.49977e+08	6.37609e+08	4.70474e+08	9.94332e+08	5.2163e+08	9.23492e+08	1.06843e+09	7.53917e+08
Bakuchiol	7.33303e+07	8.94094e+07	1.60298e+07	4.89842e+06	8.47339e+07	7.14094e+07	1.16216e+07	1.19739e+07	2.16837e+07	6.3152e+07	1.51078e+07	8.73209e+07
Tricin 4'-O-(syringyl alcohol) ether O-hexoside	3.32894e+06	3.92894e+06	2.66872e+06	6.8159e+06	4.30058e+06	5.08911e+06	4.19791e+06	4.25081e+06	4.53545e+06	3.76715e+06	6.65189e+06	4.17295e+06
Gossypol	3.5556e+06	3.18965e+06	3.09327e+06	2.82737e+06	1.1728e+06	2.89913e+06	3.11281e+06	5.54448e+06	5.00664e+06	4.17594e+06	4.21436e+06	3.05242e+06
Glycerophospho-N-palmitoyl ethanolamine	6.01719e+07	7.11446e+07	8.49914e+07	5.83691e+07	4.59572e+07	4.59621e+07	9.27267e+07	7.40307e+07	9.66504e+07	7.98635e+07	8.24991e+07	6.3632e+07
Lumichrome	4.91944e+06	4.53965e+06	6.11907e+06	7.0468e+06	4.25125e+06	4.54613e+06	182718	4.73849e+06	4.12691e+06	5.18853e+06	5.49834e+06	4.18908e+06
L-Mimosine	4.12075e+06	4.64721e+06	4.1198e+06	3.35359e+06	2.17705e+06	3.2653e+06	2.88713e+06	4.09725e+06	3.06921e+06	4.87115e+06	2.56592e+06	2.76957e+06
gamma-Glutamyltyrosine	2.30472e+06	2.86171e+06	3.70512e+06	4.29771e+06	2.36944e+06	4.05028e+06	211885	3.22922e+06	2.32494e+06	3.36398e+06	3.17236e+06	2.81472e+06
Parishin E	495950	408696	519364	542445	411733	445207	650223	493386	666572	633103	570676	584191
LPC O-15:0	2.41561e+06	2.25167e+06	3.4748e+06	2.40223e+06	929291	1.0457e+06	1.12993e+06	2.44144e+06	2.67266e+06	525268	1.60184e+06	1.7255e+06
Astaxanthin	3.10175e+06	5.64583e+06	514760	276958	1.60621e+06	1.2389e+06	275949	837863	600698	825862	245064	2.85523e+06
α-Aspartylphenylalanine	2.31304e+06	623839	2.01847e+06	2.64028e+06	2.34212e+06	2.36222e+06	1.77368e+06	2.29462e+06	879143	2.19196e+06	2.45535e+06	3.05338e+06
N,N-dimethyl-5-nitro-6-[3-(trifluoromethyl)phenoxy]pyrimidin-4-amine	3.30329e+06	3.30886e+06	3.78907e+06	2.25122e+06	1.74937e+06	888357	2.82629e+06	1.74177e+06	571974	1.2337e+06	881026	230600
Dehydrocholic acid	4.36662e+06	4.26973e+06	4.7202e+06	6.00115e+06	3.30813e+06	2.38415e+06	3.45851e+06	5.9818e+06	7.65799e+06	4.79919e+06	2.81587e+06	3.37825e+06
(1E)-5-hydroxy-1,7-diphenylhept-1-en-3-one	2.84102e+06	1.64293e+06	3.22079e+06	275387	4.77099e+06	5.35595e+06	1.2793e+06	2.15566e+06	1.76053e+06	1.89661e+06	1.70652e+06	2.37192e+06
Pipecolic acid	9.19709e+07	8.10014e+07	8.86431e+07	1.36845e+08	4.51569e+07	7.92278e+07	5.00181e+06	9.03596e+07	6.85082e+07	7.03468e+07	8.27409e+07	7.1317e+07
N-Acetylaspartate	2.43094e+06	2.93305e+06	3.33267e+06	6.20662e+06	2.11011e+06	2.97834e+06	1.72064e+06	2.17957e+06	2.8727e+06	3.46954e+06	2.30868e+06	2.82412e+06
DGDG O-16:3_2:0	3.63478e+06	1.14297e+06	2.5595e+06	3.77711e+06	2.23856e+06	1.66282e+06	1.75041e+06	3.42731e+06	3.82731e+06	5.90221e+06	1.8901e+06	6.0022e+06
Heptadecanoic Acid	4.05715e+06	4.45977e+06	5.81181e+06	3.73473e+06	3.94294e+06	1.37447e+06	4.03467e+06	4.86096e+06	6.48232e+06	3.6732e+06	5.66828e+06	5.93775e+06
Timosaponin A1	2.33653e+06	2.31879e+06	3.28834e+06	1.43693e+06	1.12641e+06	1.91559e+06	1.62774e+06	2.70657e+06	2.16511e+06	2.24649e+06	1.47362e+06	1.7412e+06
Tigogenin	2.43947e+06	2.60746e+06	3.32753e+06	2.58424e+06	1.52099e+06	1.88314e+06	715390	1.581e+06	1.96213e+06	1.44071e+06	1.39044e+06	1.8697e+06
3-Hydroxypicolinic acid	2.85288e+06	3.25393e+06	4.69625e+06	4.20959e+06	2.709e+06	3.21569e+06	2.9292e+06	3.36075e+06	3.01013e+06	2.2964e+06	3.58613e+06	3.84774e+06
6-O-Isobutyryl-alpha-D-glucopyranosyl alpha-D-glucopyranoside	578927	685305	1.09928e+06	326060	919960	852176	958798	817994	1.00255e+06	953144	797173	541132
5,6-dimethyl-4-oxo-4H-pyran-2-carboxylic acid	2.28164e+07	2.7702e+07	6.3853e+07	8.94399e+07	1.18602e+07	3.74901e+07	4.06029e+07	3.33242e+07	8.98906e+07	4.95729e+07	2.54858e+07	3.74882e+07
PC 18:1_18:1	1.78182e+06	3.36351e+06	2.50096e+06	2.11414e+06	1.90562e+06	2.01205e+06	1.50212e+06	2.93187e+06	2.78215e+06	1.40898e+06	1.90834e+06	2.17043e+06
AL 8810 Methyl ester	4.73576e+06	1.4632e+06	2.35576e+06	1.21545e+06	2.99234e+06	849990	1.37434e+06	5.70118e+06	3.15036e+06	5.65656e+06	3.34066e+06	3.76074e+06
N(6)-OH-Me-Adenosine	2.72967e+06	3.55932e+06	4.20168e+06	3.96376e+06	2.08452e+06	3.14843e+06	2.30425e+06	4.57361e+06	4.40913e+06	3.50576e+06	2.90552e+06	3.69278e+06
(2S)-4-Oxo-2-phenyl-3,4-dihydro-2H-chromen-7-yl beta-D-glucopyranoside	1.06624e+06	2.62855e+06	340118	2.78396e+06	678899	2.64926e+06	486275	2.63959e+06	4.7443e+06	2.4113e+06	2.52954e+06	1.45171e+06
10-Nitrolinoleate	893285	1.65783e+06	3.11426e+06	1.26104e+06	1.00281e+06	645256	709739	942249	678876	1.66015e+06	774438	1.65487e+06
3-Methoxybenzaldehyde	6.3579e+08	5.98346e+08	7.08821e+08	5.68206e+08	1.0061e+09	1.00669e+09	8.92287e+08	7.84773e+08	6.25163e+08	8.25651e+08	1.37822e+09	8.80563e+08
LPC 15:0-SN1	2.897e+07	2.76252e+07	4.29554e+07	6.55649e+07	4.20162e+07	2.76661e+07	7.21428e+07	4.72232e+07	6.65459e+07	5.49742e+07	7.36131e+07	6.42719e+07
4-oxododecanedioic acid	2.72907e+06	3.06782e+06	2.46006e+06	3.26704e+06	4.85715e+06	4.05647e+06	3.21214e+06	2.56332e+06	4.44013e+06	3.21724e+06	3.12292e+06	2.89152e+06
DG 16:0_18:1	2.66931e+06	2.8854e+06	2.00573e+06	5.87704e+06	1.73173e+06	2.42736e+06	2.46709e+06	2.45692e+06	3.40828e+06	2.63786e+06	2.19964e+06	3.58462e+06
Threonyl carbamoyl adenosine	1.20472e+06	1.49278e+06	5.51341e+06	2.04986e+06	243607	1.02445e+06	623340	1.62676e+06	2.3213e+06	1.09314e+06	469883	1.5496e+06
Boc-beta-cyano-L-alanine	2.55875e+06	3.38496e+06	4.56294e+06	3.58349e+06	2.23606e+06	3.3958e+06	3.24489e+06	4.08007e+06	5.40522e+06	4.20667e+06	3.68953e+06	4.23255e+06
Kinsenoside	3.14951e+06	4.89737e+06	3.12245e+06	5.73496e+06	1.62744e+06	2.43761e+06	2.65788e+06	4.02081e+06	3.17327e+06	5.99363e+06	2.59694e+06	2.02629e+06
Palmitaldehyde	2.79625e+06	4.00885e+06	2.54415e+06	2.42585e+06	2.37828e+06	3.03652e+06	4.51818e+06	3.36733e+06	4.65668e+06	2.56448e+06	3.82266e+06	1.94771e+06
Dl-Indole-3-lactic acid	2.85994e+06	3.28965e+06	3.33982e+06	5.4534e+06	3.96408e+06	4.8447e+06	2.92972e+06	3.25179e+06	4.10369e+06	3.56736e+06	3.64656e+06	3.09666e+06
PC O-20:1	789892	2.17573e+06	5.30532e+06	1.71885e+06	1.03363e+06	2.08961e+06	2.98604e+06	3.54445e+06	1.88546e+06	5.36007e+06	2.58749e+06	3.9517e+06
Betulonic acid	4.47591e+06	4.43658e+06	909662	6.06394e+06	3.876e+06	4.55265e+06	2.97475e+06	5.02205e+06	3.22297e+06	3.80689e+06	3.42081e+06	2.58959e+06
L-Cysteine-glutathione gisulfide	914114	1.12489e+06	949799	3.87159e+06	1.45343e+06	3.58553e+06	3.04214e+06	1.45945e+06	1.63895e+06	577825	750440	410677
2-[5-(2-hydroxypropyl)oxolan-2-yl]propanoic acid	1.83928e+06	1.6896e+06	3.95048e+06	3.46677e+06	1.77635e+06	2.04359e+06	954887	1.36067e+06	2.58697e+06	3.59684e+06	2.46773e+06	2.40617e+06
Cholecalciferol	768541	779029	3.22248e+06	1.72975e+06	656501	845178	962151	885780	4.05677e+06	1.75462e+06	2.95189e+06	1.93453e+06
Chrysophanic Acid	1.04801e+06	2.14996e+06	455245	5.13888e+06	3.29621e+06	4.69759e+06	2.72228e+06	1.03272e+06	405852	1.09579e+06	875997	466183
3-hydroxy-3,4-bis[(4-hydroxy-3-methoxyphenyl)methyl]oxolan-2-one	3.24969e+06	3.47562e+06	3.8886e+06	2.81248e+06	1.27873e+06	2.20041e+06	2.02479e+06	3.94218e+06	6.1246e+06	3.90174e+06	2.24108e+06	4.26238e+06
15-Deoxy-Δ12,14-prostaglandin J2-2-glycerol ester	1.69295e+06	1.83143e+06	1.98623e+06	1.34087e+06	1.40039e+06	1.84189e+06	1.0192e+06	2.332e+06	2.50919e+06	1.90362e+06	1.49783e+06	1.79407e+06
Sarracenin	4.26742e+06	3.56301e+06	3.56005e+06	2.94097e+06	2.54864e+06	4.66128e+06	3.38884e+06	3.63129e+06	5.12839e+06	1.55853e+06	3.50376e+06	3.33016e+06
L-Leucyl-L-alanine Hydrate	780733	801732	800937	3.80025e+06	1.44456e+06	1.32304e+06	1.28726e+06	1.32618e+06	1.11392e+06	1.15742e+06	928187	1.62798e+06
Cinnamic acid	3.46131e+07	3.92378e+07	4.17196e+07	4.9116e+07	6.99531e+07	9.67209e+07	2.41137e+07	8.04219e+07	4.69551e+07	5.26114e+07	2.71787e+07	1.07388e+08
Tuberostemonine	306583	370907	236441	213663	1.44512e+06	4.61849e+06	233702	226665	323345	243891	213273	521420
Lycoperodine 1	2.49995e+06	1.5749e+06	2.95234e+06	3.23113e+06	1.34959e+06	3.44279e+06	1.09825e+06	1.81915e+06	1.52363e+06	3.75304e+06	1.52183e+06	1.30878e+06
2-Aminoadipic acid	9.01799e+07	5.04047e+07	5.22936e+07	6.61165e+07	8.79846e+07	8.34199e+07	5.63219e+07	5.26056e+07	8.94082e+07	6.64691e+07	8.16102e+07	1.09158e+08
LPC 14:1	1.11079e+06	1.53428e+06	1.65653e+06	3.64777e+06	1.25967e+06	1.36442e+06	3.6257e+06	2.58795e+06	3.4733e+06	1.47528e+06	2.92458e+06	3.28882e+06
Υ-Aminobutyric acid (GABA)	7.0506e+07	3.06489e+08	2.56224e+08	1.24684e+09	3.00359e+08	2.54912e+08	8.62966e+08	7.34012e+08	4.76567e+08	6.83094e+07	7.24904e+07	2.37196e+07
LPE 18:0	2.99091e+06	3.01692e+06	3.88235e+06	1.2441e+06	1.48371e+06	1.44749e+06	2.72795e+06	3.99003e+06	1.72469e+06	1.36903e+06	2.13952e+06	1.60541e+06
N-Oleoyl Glycine	463214	147093	1.38328e+06	248161	151333	148391	227486	578934	202292	259281	181790	557310
Engeletin	2.93993e+06	2.76526e+06	4.8567e+06	1.88441e+06	780982	1.79822e+06	1.50661e+06	3.21809e+06	7.05465e+06	2.59103e+06	2.23416e+06	4.58608e+06
8-Aminooctanoic acid	582836	573790	597166	511951	460979	495303	843683	568434	915829	764698	941323	679376
PC 17:0_18:2	1.0547e+06	443893	373042	1.46073e+06	1.61989e+06	352949	1.50632e+06	1.37529e+06	2.14236e+06	2.04571e+06	784721	1.076e+06
Shionone	1.85212e+06	864545	1.29677e+06	2.02248e+06	1.83919e+06	1.45319e+06	2.49203e+06	1.25976e+06	546112	1.57212e+06	1.77375e+06	787429
Harpagide	3.17865e+06	2.5417e+06	3.5522e+06	3.91621e+06	2.37962e+06	2.98292e+06	2.59734e+06	3.36768e+06	4.13702e+06	5.28869e+06	3.80266e+06	4.65354e+06
Lysopa 16:0	2.9817e+06	2.73852e+06	3.04359e+06	3.45804e+06	1.45864e+06	3.14787e+06	3.9461e+06	3.415e+06	2.59987e+06	2.82724e+06	6.19021e+06	2.91987e+06
Isoguanosine	2.1032e+06	2.60864e+06	3.14537e+06	2.78159e+06	2.621e+06	2.47507e+06	1.7033e+06	1.26613e+06	1.4692e+06	2.29345e+06	1.79745e+06	2.3048e+06
(2S)-Isoxanthohumol	4.788e+06	2.08216e+06	1.8751e+06	731321	539807	3.16227e+06	917010	1.13099e+06	918588	834749	1.07923e+06	4.06461e+06
C-hexosyl-chrysoeriol O-feruloylhexoside	1.87754e+06	1.99042e+06	2.69995e+06	4.4835e+06	2.45387e+06	4.33281e+06	280590	2.22053e+06	991473	2.7109e+06	795351	2.84026e+06
Thymol	2.83562e+07	3.2966e+07	4.81491e+07	5.1324e+07	8.38403e+07	7.07104e+07	3.68702e+07	4.83473e+07	4.03925e+07	5.61891e+07	4.56645e+07	4.77797e+07
PC 19:1_19:2	1.69657e+06	2.6905e+06	213547	417171	561632	1.59731e+06	1.39005e+06	382518	193660	1.29476e+06	281194	244381
Hederagenin	2.00555e+06	2.48508e+06	4.67518e+06	1.18281e+06	1.61913e+06	1.82779e+06	1.67736e+06	2.8801e+06	1.47731e+06	1.82571e+06	2.56693e+06	2.70476e+06
m-Cresol	3.51261e+07	8.03462e+07	3.70928e+07	3.6134e+07	4.41894e+07	6.43936e+06	3.63383e+07	3.65128e+07	4.28055e+07	1.24429e+07	3.92922e+07	1.68319e+07
PC 9:0_9:0	1.28621e+06	1.79458e+06	4.13125e+06	3.06518e+06	1.25118e+06	1.49103e+06	3.19021e+06	1.13266e+06	4.12184e+06	2.79036e+06	3.5917e+06	3.461e+06
Palmitoylethanolamide	4.63253e+06	1.48902e+06	4.38503e+06	4.14183e+06	3.55293e+06	3.80595e+06	5.02981e+06	3.55823e+06	3.05184e+06	3.84625e+06	2.98461e+06	3.86091e+06
11-Deoxy prostaglandin F1α	1.67719e+06	399855	1.70561e+06	1.3536e+06	968368	597246	1.09223e+06	2.51345e+06	2.6092e+06	2.17148e+06	2.38472e+06	3.70816e+06
trans-beta-Ionone	7.92032e+07	8.05946e+07	9.7461e+07	8.71216e+07	7.45897e+07	7.44138e+07	1.20032e+08	7.76361e+07	7.94265e+07	6.60037e+07	7.68362e+07	5.53303e+07
Ailanthone	3.86248e+06	3.83315e+06	2.8895e+06	1.13199e+06	1.08703e+06	1.70273e+06	2.44176e+06	3.49556e+06	4.43996e+06	3.54616e+06	2.81151e+06	3.90486e+06
Glucose 1-phosphate	3.10358e+07	5.4576e+07	4.58146e+07	2.44824e+07	1.35014e+07	1.49562e+07	4.44201e+07	5.26044e+07	6.50542e+07	1.36249e+07	4.39438e+07	4.3716e+07
beta-Acetoxyisovalerylalkannin	2.17567e+06	1.84128e+06	1.30368e+06	615204	493668	1.21726e+06	2.29276e+06	1.41338e+06	1.66545e+06	1.80058e+06	1.19334e+06	3.61147e+06
LDGTS 18:1	932005	1.44347e+06	964038	1.81594e+06	1.15123e+06	1.40711e+06	3.965e+06	1.26122e+06	3.53758e+06	4.54637e+06	952252	1.45257e+06
TKK	712585	1.47116e+06	1.52496e+06	371120	3.9172e+06	3.4307e+06	1.47866e+06	944605	957100	510785	494641	2.54103e+06
Verrucarol	1.56265e+06	2.12205e+06	2.63121e+06	2.02109e+06	2.06203e+06	1.85337e+06	1.70649e+06	2.85016e+06	3.49096e+06	2.25706e+06	2.63628e+06	2.53747e+06
16α-Hydroxydehydroepiandrosterone	1.70898e+06	1.38741e+06	2.88593e+06	1.45885e+06	1.71775e+06	631877	865911	1.73363e+06	965488	2.36652e+06	731731	1.04731e+06
Methyl gallate	1.42931e+06	753318	2.04265e+06	1.22279e+06	1.96374e+06	1.15766e+06	3.13517e+06	1.20308e+06	2.94643e+06	1.61678e+06	1.29312e+06	858947
LPC 17:0	819151	1.16326e+06	1.57838e+06	2.58916e+06	789442	646458	2.48538e+06	1.29122e+06	2.10216e+06	1.78819e+06	2.42381e+06	2.10768e+06
Prostaglandin B1	9.19057e+07	8.97684e+07	4.6135e+07	4.12501e+07	8.62085e+07	4.94599e+07	7.69488e+06	5.84439e+07	4.55789e+07	9.69624e+07	1.86539e+07	2.84447e+07
IAA-Asp	2.14668e+06	323756	980243	3.09328e+06	3.8069e+06	3.00931e+06	158248	446330	408210	2.19726e+06	406125	467545
N'-[6-(tert-butyl)thieno[3,2-d]pyrimidin-4-yl]-4-methylbenzohydrazide	2.33711e+06	389209	1.7866e+06	3.3506e+06	3.80402e+06	3.21186e+06	2.73825e+06	2.86209e+06	1.69959e+06	3.77214e+06	2.54494e+06	2.47329e+06
Thymine	3.7202e+07	3.72265e+07	4.64332e+06	3.80858e+07	2.84463e+07	3.09958e+07	4.53007e+07	3.86937e+07	6.09752e+07	2.51056e+06	4.41259e+07	5.98837e+07
Praeruptorin B	1.08073e+06	602401	332396	395217	1.40984e+06	2.38629e+06	411389	317863	484608	362258	387744	1.82367e+06
Morphine D3	1.96288e+06	1.53952e+06	2.01295e+06	447662	1.9761e+06	1.52659e+06	1.62894e+06	2.07102e+06	1.88667e+06	1.86549e+06	1.39417e+06	4.43026e+06
(+)-Bicuculline	1.60753e+06	1.37112e+06	1.75697e+06	2.57801e+06	2.22337e+06	1.62357e+06	2.79648e+06	967351	1.22137e+06	4.69682e+06	1.66756e+06	1.13732e+06
Stigmasterol	2.73813e+07	3.15671e+07	7.91125e+07	2.14459e+07	2.00697e+07	2.83985e+07	1.43367e+07	4.64578e+07	3.50903e+07	3.89129e+07	2.41366e+07	6.38748e+07
N1,N3-di(2-methylphenyl)-2-phenylmalonamide	3.27937e+06	1.33652e+06	4.0209e+06	3.54497e+06	1.84619e+06	2.00238e+06	3.03453e+06	3.61626e+06	5.78959e+06	4.30114e+06	4.71064e+06	4.40564e+06
4-D-Hydroxysphinganine	178337	190704	163259	188023	276626	240534	176743	140888	190185	4.65875e+06	963683	252183
PC 8:0_8:0	655290	876962	1.14928e+06	3.50564e+06	1.12965e+06	933347	2.15848e+06	1.03841e+06	2.13955e+06	1.57453e+06	1.96547e+06	3.58078e+06
