# Supplementary material for: Classification of Crab-Field Rice and Conventional Rice Based on Multi-Element, Stable Isotope, and Non-Targeted Metabolome Combined with Chemometrics
Source: Foods. 2025 May 23;14(11):1853. doi: 10.3390/foods14111853 (PMC12154286; doi:10.3390/foods14111853)
Supplement: Supplementary file 1 [file foods-14-01853-s001.zip › Table S2.xlsx]

## Sheet: sheet1
Table 2S All metabolites and their relative contents in the tested rice samples screened under negative ion mode
Name	CG1	CG2	CG3	CG4	CG5	CG6	DX1	DX2	DX3	DX4	DX5	DX6
α,α-Trehalose	5.40918e+09	7.49103e+09	6.09391e+09	6.95387e+09	5.90978e+09	6.65173e+09	5.85646e+09	6.15176e+09	3.58212e+09	3.81666e+09	5.88575e+09	4.3891e+09
Inosine diphosphate	284811	278075	275360	288236	714726	489860	631430	504684	253012	443554	270091	1.54222e+06
Citraconic acid	1.25683e+08	1.68927e+08	1.78512e+08	2.46949e+08	1.48509e+08	6.19924e+08	1.20795e+08	1.10178e+08	1.40113e+08	2.09471e+08	1.1398e+08	8.37296e+07
1-Deoxynojirimycin	1.3658e+06	1.77324e+06	1.41824e+06	2.34209e+06	1.11745e+06	1.33511e+06	2.15919e+06	1.45555e+06	515566	391857	1.80947e+06	996066
Irisflorentin	1.27332e+06	1.33207e+06	2.15479e+06	1.02227e+06	516272	829736	815888	884665	1.62779e+06	940443	830101	994972
D-Phenylalanine	1.51388e+06	1.35877e+06	1.0953e+06	2.34087e+06	1.40957e+06	1.82375e+06	1.27077e+06	1.0699e+06	1.08073e+06	1.09986e+06	740699	703320
FAHFA 16:0/18:0	1.03471e+06	1.1764e+06	946397	780216	1.31476e+06	1.27611e+06	1.44829e+06	1.25845e+06	721788	671456	1.751e+06	865964
Desthiobiotin	309083	356659	292955	1.21235e+06	419594	417792	647416	540774	533490	435982	311396	206739
6-Shogaol	753105	693764	782948	242021	1.22952e+06	907140	356818	495477	526178	547692	305687	1.49111e+06
Genipin	2.78052e+07	1.79916e+07	3.79643e+07	2.78444e+07	1.41919e+07	2.12119e+07	1.89815e+07	1.72631e+07	1.9683e+07	2.32977e+07	1.83738e+07	2.16872e+07
1-Linoleoyl-Rac-Glycerol	708415	1.04956e+06	2.09868e+06	611141	618251	614953	799547	1.2788e+06	1.24956e+06	886903	743905	756407
(±)9-HpODE	2.17753e+07	2.18336e+07	2.19852e+07	2.67045e+07	4.49088e+07	3.42306e+07	2.73471e+07	2.88851e+07	2.69242e+07	2.2375e+07	3.0267e+07	1.73483e+07
19(R)-Hydroxy-prostaglandin E2	1.21387e+07	2.31011e+07	2.49644e+07	6.94879e+06	3.30053e+07	2.18886e+07	7.26917e+06	1.06595e+07	8.1317e+06	8.74671e+06	6.51092e+06	3.3513e+07
6β-Prostaglandin I1	3.16378e+07	4.47594e+07	3.56375e+07	1.6242e+07	4.83928e+07	3.92001e+07	2.70859e+07	3.47505e+07	2.37308e+07	3.97938e+07	2.24095e+07	3.15835e+07
DL-α-Methoxyphenylacetic acid	942199	956382	763034	275917	227777	478640	585972	451380	1.2349e+06	787808	471963	329076
(3R)-8-hydroxy-3-(4-methoxyphenyl)-3,4-dihydro-1H-2-benzopyran-1-one	144475	162133	119580	489361	135781	143619	149429	115455	160688	126226	2.24057e+06	109839
Gluconic acid	1.90296e+08	2.32709e+08	2.66207e+08	2.46805e+08	2.65241e+08	2.0122e+08	7.63701e+08	1.38842e+08	1.02848e+08	1.21896e+08	1.13625e+08	9.41767e+07
LPG 18:3	2.40383e+07	1.49661e+07	2.62263e+07	5.09782e+07	2.00001e+07	2.20711e+07	3.07662e+07	1.89411e+07	2.95882e+07	2.15897e+07	1.96284e+07	2.35044e+07
Schizandrol A	398373	539259	666685	108180	1.73646e+06	1.15635e+06	126604	280155	149634	110420	118210	1.00513e+06
Corticosterone	4.96433e+06	6.73452e+06	7.29638e+06	7.91245e+06	2.75759e+07	1.35665e+07	5.60395e+06	5.27562e+06	2.91323e+06	1.87459e+06	2.21666e+06	9.6341e+06
pteroside A	9.62944e+06	6.61711e+06	1.50096e+07	3.45298e+06	1.85343e+07	1.68994e+07	1.00153e+07	6.42061e+06	1.31229e+07	9.29428e+06	8.99572e+06	3.25099e+07
FAHFA 18:1/20:3	3.40088e+07	3.6569e+07	3.01846e+07	3.17592e+07	3.18808e+07	3.44931e+07	4.65911e+07	3.50049e+07	3.14559e+07	2.88619e+07	3.68604e+07	2.51212e+07
Isochlorogenic acid C	1.99249e+06	276714	689428	188393	161467	208875	177868	178920	485445	148750	216231	280668
4-Dimethylaminobenzaldehyde	975959	881884	608167	959518	1.31303e+06	1.60109e+06	775331	711687	503922	731525	510454	436740
Isovitexin	554043	888415	1.91255e+06	655922	374698	376769	583264	826123	1.37657e+06	925670	540337	649642
Cyanidin 3-O-glucoside	234206	185142	444971	698411	372188	216186	425552	317268	489212	531941	232933	435158
4-Pyridoxate	2.3815e+07	2.58625e+07	2.50884e+07	2.6236e+07	3.76378e+07	3.80629e+07	2.22736e+07	3.08163e+07	1.87259e+07	2.28764e+07	2.09267e+07	2.28282e+07
Calcitriol	1.08697e+06	1.89261e+06	337391	403716	268348	240510	443740	1.31515e+06	551480	817517	266256	301925
4-Hydroxymephenytoin	1.52072e+06	902388	765941	1.30388e+06	931610	1.91537e+06	714959	1.09727e+06	914321	1.46231e+06	809194	731268
ethyl 2-cyano-3-[2-(methylthio)anilino]acrylate	105727	108971	94033.1	94892.9	105540	100410	115175	1.34378e+06	2.01939e+06	102068	1.06309e+06	77747.5
3-Hydroxybenzoic acid	1.2975e+08	2.25918e+08	1.96684e+08	3.7381e+08	1.78457e+08	1.33553e+08	2.05557e+08	2.82837e+08	2.25566e+08	1.23542e+08	2.56479e+08	1.56022e+08
Madecassic acid	417183	473990	485411	362608	421592	527136	428981	382987	447584	352539	400826	297967
Isosilybin	184138	186509	827727	139597	124202	150219	147949	214216	599996	132779	175308	379169
Echinacoside	1.06287e+06	1.63549e+06	1.18759e+06	1.0227e+06	211032	455819	2.38034e+06	1.45787e+06	1.60368e+06	675288	614900	435427
HBMP 18:2_18:2_12:0	1.18184e+06	1.22571e+06	949862	1.02854e+06	1.35184e+06	1.09953e+06	1.93989e+06	1.28969e+06	1.20524e+06	1.03428e+06	1.28675e+06	770133
7-O-Ethylmorroniside	902853	1.3286e+06	218150	436063	1.12637e+06	596825	927680	950534	289434	311549	216255	147262
Brucine	132737	232421	113143	92347.6	293318	110962	123812	99862.1	108602	95150	100972	1.19969e+06
N-[(Tert-butoxy)carbonyl]-L-tryptophan	200607	376752	616052	490572	695697	490679	438687	367219	245983	303856	576675	479921
Vitexin-2-O-rhaMnoside	466411	759408	658433	1.14841e+06	183495	1.03634e+06	144849	1.34406e+06	126588	1.13628e+06	117603	300882
LPG O-24:5	614178	653479	596430	867429	564926	542137	2.23841e+06	756022	775929	544154	816766	394504
Prostaglandin H1	1.30629e+07	1.77458e+07	1.58977e+07	1.75229e+07	4.40679e+07	1.79696e+07	1.15081e+07	1.46704e+07	7.2017e+06	2.4276e+07	1.12579e+07	2.6017e+07
LPE 18:1	2.65808e+08	2.81612e+08	3.61968e+08	3.07218e+08	1.54302e+08	2.29802e+08	4.58502e+08	2.86696e+08	2.72311e+08	2.50796e+08	3.36097e+08	2.32052e+08
(+)-Dihydrojasmonic acid	1.80186e+07	1.79279e+07	2.2076e+07	2.21179e+07	2.52576e+07	2.25755e+07	2.20691e+07	2.15927e+07	2.39066e+07	1.73531e+07	3.05059e+07	1.60618e+07
Tracheloside	378800	163490	157343	617439	340464	1.18965e+06	367240	264150	241975	567902	128878	111600
7-Ethyl-10-Hydroxy-Camptothecin	1.10737e+06	971196	748581	685186	1.02709e+06	886545	1.49095e+06	927661	989777	746028	949210	563197
LysoPC 16:1	2.7916e+06	2.72001e+06	1.94696e+06	4.54486e+07	2.1778e+06	1.68447e+06	4.41172e+06	2.60167e+06	1.65328e+06	1.9757e+06	1.85352e+06	1.32373e+06
2-Aminoethylphosphonate	2.80935e+07	1.80866e+07	1.13611e+07	1.14955e+07	6.64822e+06	1.18772e+07	7.06714e+06	1.34834e+07	1.93307e+07	1.11995e+07	7.61009e+06	2.40426e+07
L-Dihydroorotic acid	693803	1.6034e+06	554558	584379	655296	693095	796844	609929	525737	601846	586065	383344
PG O-10:0_18:3	1.25175e+06	1.58109e+06	299673	1.29724e+06	1.09945e+06	884963	1.60164e+06	1.00317e+06	922360	899136	525721	379957
C-pentosyl-apeignin O-feruloylhexoside	392329	675775	938909	802828	250664	556772	167521	538500	179710	490392	159006	391701
3-Methyladipic acid	2.50756e+07	1.74991e+07	1.18533e+07	1.33546e+07	1.1433e+07	1.70417e+07	1.73708e+07	1.58041e+07	1.47569e+07	3.21783e+07	1.40434e+07	1.18892e+07
Glucose-1-phosphate	1.40385e+06	1.37265e+06	1.17012e+06	303960	592919	858707	1.4372e+06	887735	980776	386033	1.31277e+06	1.07889e+06
1,5,8-Trihydroxy-9-oxo-9H-xanthen-3-yl beta-D-glucopyranoside	4.15311e+07	2.89601e+07	2.37092e+07	1.46247e+07	1.26107e+07	2.18835e+07	2.47623e+06	1.05058e+07	7.18158e+06	8.95838e+06	1.01601e+07	1.11507e+07
Kaji-ichigoside F1	642348	425584	174914	235428	122537	317868	170711	417546	601227	297257	120873	120379
(+/-)7(8)-DiHDPA	772547	708069	511481	463168	1.0381e+06	782951	476879	1.37662e+06	467393	317431	311513	331971
LPG 16:0	2.49702e+09	3.04159e+09	4.00876e+09	4.40717e+09	2.93419e+09	1.92848e+09	4.10559e+09	4.2605e+09	4.6425e+09	2.52063e+09	4.20042e+09	4.48637e+09
N-Acetyl-D-alloisoleucine	2.69244e+07	2.80115e+07	2.44609e+07	3.10857e+07	4.19803e+07	3.98266e+07	1.63533e+07	2.28343e+07	1.48146e+07	2.95494e+07	1.76928e+07	1.87634e+07
4-oxo-4,5,6,7-tetrahydrobenzo[b]furan-3-carboxylic acid	564334	761702	135036	114434	1.11237e+06	392848	1.406e+06	897823	564652	940399	1.62682e+06	195334
LPS 18:1	2.23212e+07	1.49855e+07	3.45626e+07	2.11776e+07	1.14128e+07	1.58511e+07	2.37853e+07	2.50771e+07	2.3781e+07	1.95377e+07	2.60188e+07	2.82655e+07
PG O-21:0_18:2	538351	558332	432679	651597	615787	500857	883654	587479	549011	471135	586140	439579
9-Hydroxy-(10E,12Z,15Z)-Octadecatrienoic Acid	352881	435173	312070	342732	440305	376948	554911	261647	185211	322013	240188	316866
Glibenclamide	2.47096e+07	1.58078e+07	1.87868e+07	4.33599e+07	2.2675e+07	2.67291e+07	2.21231e+07	1.53523e+07	1.87487e+07	1.2443e+07	2.34891e+07	1.39475e+07
Ajugol	381162	485740	550605	1.5652e+06	424354	421321	780536	566246	239706	459317	444945	267698
Dodecanedioic acid	2.08083e+07	2.26828e+07	2.41737e+07	1.27912e+07	3.60203e+07	3.02751e+07	2.87564e+07	2.58109e+07	2.72631e+07	1.85008e+07	3.60272e+07	2.11125e+07
Ademetionine	607494	614672	962792	377732	522385	561570	248511	521837	948068	206334	478228	992273
Eupalinolide A	579383	801169	991769	1.03129e+06	819287	1.13211e+06	318757	207068	703665	894428	348255	985137
Ptaquiloside	1.85664e+07	2.01503e+07	1.56262e+07	1.44426e+07	4.02325e+07	2.07937e+07	7.60369e+06	1.19327e+07	1.31919e+07	1.11876e+07	1.62338e+07	2.39736e+07
Periplogenin	677442	780572	386775	1.1857e+06	984526	1.0243e+06	1.10421e+06	561506	561006	540789	1.08462e+06	421792
Pogostone	2.2811e+07	1.91243e+07	1.24341e+07	1.35317e+07	2.74879e+07	2.24679e+07	2.63197e+07	2.56653e+07	2.91057e+07	2.07764e+07	1.95205e+07	1.82644e+07
Lipoic acid	2.24924e+07	1.84919e+07	1.99782e+07	2.66259e+07	2.66465e+07	3.93706e+07	1.70118e+07	1.72046e+07	1.34254e+07	1.5852e+07	1.46122e+07	1.49427e+07
LPG O-26:6	435622	462920	351445	129691	1.08227e+06	524745	173605	147041	184086	135357	169522	557975
PG O-21:2_20:5	390721	255842	892159	683887	275572	316901	421935	488406	400778	115901	1.23959e+06	497405
Prostaglandin D1	1.16125e+08	1.03903e+08	1.0503e+08	2.17123e+07	1.83404e+08	1.27522e+08	5.23375e+07	7.66573e+07	4.1495e+07	5.26702e+07	1.17482e+07	3.48219e+08
N2-Methylguanosine	60998.8	366543	1.3135e+06	276139	68520.2	98492.4	71868.9	54090	60267.7	53981.5	259359	377634
LPC 13:0	443567	458841	461898	528066	424605	311761	1.72737e+06	88068.7	985534	944139	689277	593974
Neohesperidin dihydrochalcone	139036	127055	130483	127151	105363	173605	97688.9	116047	101516	254461	92995.5	75010.3
Carnosol	1.71727e+07	1.75352e+07	2.1365e+07	1.60817e+07	2.89207e+07	2.43251e+07	5.96974e+06	1.14695e+07	6.4329e+06	4.14577e+06	1.52904e+06	1.49292e+07
LysoPC 10:0	116927	160171	92145.5	1.38959e+06	108014	99498.5	111519	85247.4	116377	110553	94838.6	81057.4
Isofraxidin	2.19572e+08	2.52626e+08	2.70904e+08	1.24301e+08	5.08953e+07	1.62348e+08	8.74153e+07	1.71589e+08	2.49428e+08	1.51572e+08	1.22526e+08	1.32575e+08
(3R)-4,4-Dimethyl-2-oxotetrahydro-3-furanyl beta-D-glucopyranoside	1.13435e+07	8.63947e+06	3.22912e+07	3.16004e+07	1.54436e+07	2.9377e+07	1.64106e+07	1.47031e+07	9.75123e+06	1.40961e+07	1.61309e+07	1.19038e+07
Ganoderic acid H	633716	521396	867574	698700	726101	1.03813e+06	568923	871822	716870	437520	1.34551e+06	312559
Tangeretin	2.15795e+07	2.38468e+07	1.98605e+07	1.02304e+07	6.68178e+06	1.37153e+07	1.87655e+07	1.72018e+07	2.74997e+07	1.1628e+07	1.58347e+07	1.45723e+07
LPG 18:1	1.38768e+08	1.07972e+08	2.51204e+08	1.42163e+08	7.65672e+07	1.23521e+08	1.00008e+08	2.19736e+08	2.28943e+08	2.65345e+08	1.76903e+08	3.39827e+08
4-Hydroxybenzylalcohol	1.9292e+07	2.23501e+07	3.03466e+07	1.74121e+07	1.36542e+07	2.05853e+07	1.61247e+07	1.84463e+07	2.64651e+07	1.57302e+07	1.58856e+07	1.65786e+07
L-Tryptophan	295556	644037	760849	569223	787781	764901	311025	594274	451493	487378	457622	850578
8-iso-15-keto Prostaglandin F2α	1.0322e+07	1.35587e+07	1.27032e+07	1.48913e+07	2.09739e+07	1.6554e+07	5.74853e+06	7.09598e+06	5.53744e+06	5.15712e+06	4.90553e+06	2.48849e+07
Eleutheroside E	602713	681223	192964	462162	962100	518354	723859	365318	244237	366697	788840	164226
15(R),19(R)-Hydroxy prostaglandin F1α	4.393e+06	1.59038e+07	1.92098e+07	6.69252e+06	2.29867e+07	2.26786e+07	1.52673e+07	2.31158e+07	1.47714e+07	2.03068e+07	1.20818e+07	2.59244e+07
Schisanhenol	1.87781e+06	1.80936e+07	1.81919e+06	4.84707e+06	1.81597e+07	8.16297e+06	6.6708e+06	8.41343e+06	2.12108e+06	438131	443476	9.99286e+06
Methyl-Hesperidin	291515	299418	276963	436153	774319	518333	215593	513162	180547	447564	178464	326436
Eugenyl acetate	478146	839312	1.05172e+06	430768	174149	509302	405293	610136	1.16936e+06	715103	527995	504820
12,13-EODE	943044	797422	1.16324e+06	1.06246e+06	845345	1.14011e+06	1.23072e+06	689900	1.02412e+06	826726	958735	664648
Biopterin	2.45181e+07	2.24399e+07	2.72421e+07	2.38488e+07	2.17025e+07	1.98705e+07	2.202e+07	2.57567e+07	2.45217e+07	2.1964e+07	2.96455e+07	1.83367e+07
Tyramine	389020	357926	181408	213240	356072	366919	337880	449388	461789	449670	290008	301117
4-Hydroxyphenylpyruvic acid	1.96104e+07	2.24013e+07	3.28214e+07	1.91487e+07	1.19244e+07	1.8339e+07	1.54039e+07	1.69287e+07	2.52364e+07	1.56491e+07	1.62271e+07	1.69583e+07
5,6-Dehydroginsenoside Rd	261356	106957	576535	345306	205915	291078	255929	260240	1.01079e+06	480107	846823	406621
Dulcitol	1.37508e+08	2.61293e+08	3.34951e+08	5.28656e+07	1.00384e+08	1.23703e+08	1.15043e+08	1.1907e+08	1.6381e+08	8.94245e+07	1.31089e+08	3.27556e+08
Menaquinone	729830	586955	595168	509551	883129	1.03012e+06	475537	1.00285e+06	681577	407658	242931	302849
Myricetin	347601	645498	1.12215e+06	307722	197232	309859	373315	519148	793123	342943	392894	342616
ST 27:1;O;Hex;FA 18:1	162540	272185	701066	291126	162107	223638	208943	485835	193519	287525	211090	243244
Docosatrienoic Acid	135349	119312	141599	145255	1.16029e+06	153364	164278	151953	184075	159270	160810	209687
N-Acetyl-L-phenylalanine	2.0857e+07	1.75994e+07	1.14907e+07	2.37585e+07	3.67675e+07	3.12308e+07	1.11497e+07	1.07276e+07	9.59446e+06	1.53063e+07	9.42096e+06	1.02507e+07
Acetylcysteine	552330	614673	424372	1.1681e+06	924055	950593	150713	510882	322266	466404	148775	319306
LPE 12:0	1.34496e+07	1.93739e+07	1.77937e+07	1.41562e+07	1.05133e+07	1.02371e+07	3.12426e+07	2.02064e+07	2.67305e+07	2.94213e+07	1.66789e+07	1.55092e+07
Tubuloside A	644052	322907	198130	943836	160381	502143	125106	824232	127271	887398	110716	258352
Bis(2-methyl-3-furyl)disulphide	8.39834e+06	1.23336e+07	3.02424e+07	6.97309e+06	1.64352e+06	4.78665e+06	3.23489e+06	7.14906e+06	1.74691e+07	7.22177e+06	5.01271e+06	9.29561e+06
MGDG O-28:6_18:1	331212	374056	292467	273142	323796	336402	434474	343984	310603	275984	406774	245812
LNAPE 20:5/N-26:6	812378	561641	517075	840226	575071	662119	976391	441955	921449	365160	1.05891e+06	581768
Jasmonic acid	2.11802e+07	1.80818e+07	1.7968e+07	1.35696e+07	2.15161e+07	1.71031e+07	2.31583e+07	3.08484e+07	2.74617e+07	1.77315e+07	1.81447e+07	1.72481e+07
Sibiricose A5	2.7281e+07	2.30735e+07	2.12881e+07	2.14974e+07	1.68874e+07	2.97405e+07	5.44022e+06	2.59854e+07	1.10011e+07	2.01463e+07	1.25989e+07	1.51506e+07
GMP	509313	575907	584894	447210	670763	1.0194e+06	78942.6	504359	62059.8	357285	172330	217077
Agarotetrol	1.89143e+07	2.00873e+07	3.14988e+07	1.01857e+07	4.73496e+06	1.30057e+07	1.32474e+07	1.74509e+07	3.4206e+07	1.37977e+07	1.69043e+07	1.65629e+07
20-Hydroxy-(5Z,8Z,11Z,14Z)-eicosatetraenoic acid	2.06867e+07	2.73469e+07	1.17118e+07	5.48845e+06	2.89129e+07	2.10311e+07	6.39499e+06	8.99938e+06	3.56312e+06	1.41317e+07	1.65592e+06	1.47638e+07
Trehalose 6-phosphate	1.00038e+06	870010	538859	1.00546e+06	610664	825552	517257	789656	340969	820348	490509	407134
N-Isovalerylglycine	1.18279e+07	1.33281e+07	1.09096e+07	9.94005e+06	8.79333e+06	9.63628e+06	1.4545e+07	9.78275e+06	5.8529e+06	2.24983e+07	2.39132e+07	8.72905e+06
Tenuifoliside A	42869.8	149707	280072	34076	234524	186149	696708	26795.8	276975	25081.8	1.04807e+06	210744
LPC 20:4	204138	173129	158629	180685	149640	152509	256326	857875	177286	138094	171950	115114
Panaxydol	2.22877e+07	1.3799e+07	1.88034e+07	7.39926e+06	3.17322e+07	2.69559e+07	6.27685e+06	9.15942e+06	8.40487e+06	1.54174e+07	9.18073e+06	2.35303e+07
PG O-25:0_18:1	581760	455759	705100	457592	625400	721467	669167	340828	345885	323720	1.02501e+06	372624
7-Ethylcamptothecin	239640	287339	350209	183407	853729	654116	616901	361822	492077	234843	375920	329263
Myricetin 3-O-galactoside	205042	286285	918984	272300	188780	269478	124409	254375	453548	205275	132605	198599
15(S)-HpEPE	334892	678781	470803	172626	676815	567444	230483	157041	181669	133779	173479	389307
Tenuifoliside B	140042	924933	417334	315506	419139	534865	146214	396928	132317	556451	131525	177264
Hordatine B	559807	196118	678097	254987	341792	460468	260928	317593	229846	457963	177792	638278
Taurochenodeoxycholic acid	562145	496625	305709	264498	376087	366586	313789	2.72923e+07	1.21157e+06	342780	283931	1.48254e+06
Apo-13-zeaxanthinone	1.35943e+07	1.98326e+07	1.42261e+07	6.91181e+06	3.38016e+07	2.91824e+07	3.67618e+06	5.78764e+06	4.66154e+06	4.46403e+06	3.52486e+06	1.69834e+07
Thioctic acid	2.44323e+07	2.64116e+07	3.17006e+07	2.79976e+07	2.27203e+07	3.32617e+07	2.09657e+07	2.46554e+07	1.66038e+07	2.43488e+07	2.05081e+07	1.75406e+07
Salvianolic acid F	938949	1.25571e+06	1.44012e+06	3.50933e+07	191248	1.30412e+06	968369	883961	8.70906e+06	1.03938e+06	3.38037e+06	570401
2,3-Dinor-8-epi-prostaglandin F2α	9.55549e+06	1.08647e+07	1.83943e+07	1.10723e+07	1.3203e+07	1.27236e+07	1.59355e+07	1.1543e+07	1.05455e+07	1.30382e+07	1.03394e+07	5.58156e+06
2,4-Dihydroxybenzoic acid	2.20084e+08	2.20878e+08	2.35693e+08	4.41496e+08	1.91148e+08	1.87135e+08	4.02778e+08	3.27666e+08	2.22025e+08	3.29803e+08	2.4179e+08	2.12405e+08
TBHQ	1.80931e+07	1.704e+07	5.16074e+06	3.04928e+06	9.60817e+06	1.86093e+07	3.99889e+06	1.34982e+07	2.5371e+06	1.48951e+07	1.39092e+06	2.16287e+07
Pheophorbide A	177502	181746	162250	166667	174587	181201	215417	163821	170003	160118	201826	144182
Prostaglandin A3	5.60615e+06	1.60527e+07	3.44224e+06	1.75241e+06	7.0739e+06	8.71598e+06	1.11349e+06	3.47764e+06	1.88934e+06	1.10861e+06	1.42195e+06	1.47113e+07
Citric acid	4.23276e+09	4.81604e+09	3.35301e+09	5.22733e+09	3.33611e+09	4.37647e+09	3.28134e+09	4.26976e+09	2.07956e+09	3.24118e+09	2.98769e+09	2.37191e+09
Threonic acid	1.09791e+07	6.57734e+06	1.16066e+07	9.38749e+06	2.1172e+07	1.61162e+07	4.78802e+06	3.46771e+06	1.25023e+06	1.06583e+07	5.51448e+06	7.69524e+06
Chelidonic acid	6.64707e+06	1.19804e+07	1.87394e+07	8.93366e+06	546098	5.7425e+06	2.8738e+06	6.75576e+06	1.15472e+07	8.34203e+06	3.91031e+06	4.769e+06
gamma-Glutamate-Cysteine	1.27748e+07	1.70365e+07	3.04366e+07	9.01893e+06	2.16066e+06	9.36748e+06	7.34197e+06	1.35387e+07	2.5313e+07	9.66482e+06	9.39299e+06	1.15919e+07
PG 18:1_18:2	740380	254241	319888	163720	435696	514627	188826	524406	371048	313820	679695	537577
4-Oxoproline	6.97165e+07	6.8344e+07	6.44659e+07	6.77431e+07	8.84603e+07	4.01371e+08	9.47238e+07	7.79479e+07	6.98199e+07	6.302e+07	8.91903e+07	4.53737e+07
PG O-18:3_18:2	649968	240916	285547	78323.1	334150	514627	89852.2	421037	360286	301194	679695	523011
Arabidopyl ketoadipic acid	1.26703e+07	1.92643e+07	3.00914e+07	1.22232e+07	3.39683e+06	6.01091e+06	5.49585e+06	1.12883e+07	1.90827e+07	1.09217e+07	7.72469e+06	1.0135e+07
1-O-b-D-glucopyranosyl sinapate	1.9574e+08	2.20911e+08	2.23889e+08	2.04488e+08	2.27606e+08	2.35489e+08	3.0722e+08	2.00102e+08	1.59301e+08	2.37611e+08	2.64112e+08	1.43213e+08
Camelliaside A	143253	179555	166612	594376	136630	188271	94044.3	167783	111584	143415	92644.6	107998
Spinosin	314618	205132	708263	90678.8	75801.6	82181.2	148504	276875	777125	213885	132716	219517
Scopoletin	1.3198e+07	1.87407e+07	2.98376e+07	1.34652e+07	7.08352e+06	1.17663e+07	1.07418e+07	1.40289e+07	2.13523e+07	1.174e+07	1.27374e+07	1.43061e+07
Baohuoside II	724149	284311	662737	296448	444914	728446	328377	238904	615960	249594	250371	303425
D-Mannitol 1-phosphate	1.0449e+07	1.29073e+07	2.95597e+07	6.3969e+06	2.37837e+06	9.24717e+06	3.85825e+06	1.02338e+07	1.89461e+07	7.03738e+06	7.87934e+06	6.77384e+06
5-O-Caffeoylshikimic acid	1.17773e+07	1.68601e+07	2.95562e+07	9.65886e+06	6.90947e+06	9.08718e+06	2.64956e+06	1.26709e+07	2.03972e+07	1.17156e+07	9.04617e+06	1.21471e+07
15-Keto prostaglandin F2α	1.03974e+08	3.01675e+07	1.09153e+08	2.36778e+07	2.33164e+08	1.17793e+08	4.60088e+07	8.25745e+07	1.19911e+08	7.75023e+07	5.98488e+07	2.67359e+08
D-Panthotenate	228463	199610	569415	435859	223027	425601	186161	241599	273655	154975	298691	486761
MGDG 5:0_20:5	231216	459999	181589	142420	716192	420223	178645	169230	173894	100225	151592	153862
Methyl syringate	1.36386e+08	1.77803e+08	1.63521e+08	9.20394e+07	3.35561e+07	8.51737e+07	7.72728e+07	1.0932e+08	1.74502e+08	9.71257e+07	9.5321e+07	1.17386e+08
14,15-Dehydrocrepenynic acid	1.20272e+07	9.99727e+06	1.47498e+07	6.01081e+06	2.02354e+07	1.38198e+07	5.16931e+06	9.44964e+06	8.50907e+06	9.34461e+06	4.15955e+06	2.05687e+07
Elaidic acid	3.48068e+09	3.51822e+09	2.91816e+09	2.70877e+09	3.17602e+09	3.18002e+09	4.7718e+09	3.56416e+09	2.99819e+09	2.82481e+09	3.68043e+09	2.56191e+09
Oenin chloride	148901	318327	128560	355016	236486	490589	102672	240238	113834	256595	85296.8	236101
4',7-Dimethoxyisoflavone	1.20108e+07	1.56514e+07	2.88879e+07	7.96708e+06	4.35095e+06	1.09109e+07	1.06764e+07	1.16186e+07	2.4633e+07	1.28903e+07	1.01196e+07	1.35857e+07
Diosbulbin B	1.92699e+07	1.93029e+07	1.17351e+07	1.21451e+07	5.52102e+06	1.03034e+07	1.73851e+07	1.63462e+07	2.48097e+07	1.07475e+07	1.32363e+07	1.4016e+07
Vanillyl alcohol	1.35275e+07	1.60687e+07	8.02141e+06	1.3269e+07	1.17964e+07	1.43048e+07	1.7103e+07	9.72438e+06	2.10426e+07	2.77811e+06	2.10503e+07	2.02519e+07
N-Acetylornithine	2.30353e+07	2.64399e+07	2.51241e+07	2.69571e+07	2.05261e+07	2.13189e+07	2.48003e+07	2.00698e+07	1.85877e+07	1.57574e+07	2.67581e+07	1.44469e+07
Erianin	8.89489e+06	6.14315e+06	9.47939e+06	6.26824e+06	1.80761e+07	1.29683e+07	2.72486e+06	5.03124e+06	4.534e+06	3.52485e+06	3.95094e+06	2.00616e+07
LPG 16:1	1.21066e+07	9.42313e+06	1.21055e+07	1.69506e+07	1.15658e+07	1.34308e+07	1.53361e+07	1.28288e+07	1.49149e+07	1.50281e+07	1.1623e+07	1.53509e+07
Topotecan	416268	337313	210501	232370	237678	196207	660134	401913	256388	188321	322123	150730
3-O-p-coumaroyl shikimic acid O-hexoside	364350	433726	438368	480079	277613	353044	633494	410963	560377	421769	207129	231797
Astragalus polyphenols	1.68665e+07	1.73991e+07	1.47975e+07	1.12159e+07	5.57782e+06	1.16698e+07	1.11503e+07	1.66095e+07	2.28217e+07	1.24167e+07	1.255e+07	1.38381e+07
Abscisic Acid	233728	245940	432878	164207	378737	396343	220352	200786	218841	175323	165744	378737
2,6-Diaminooimelic Acid	7.75674e+06	8.33062e+06	1.62348e+07	1.81945e+06	8.04932e+06	9.48132e+06	2.83045e+06	3.25294e+06	2.94359e+06	3.92638e+06	5.01385e+06	1.97077e+07
Daphnetin	1.04989e+07	1.39963e+07	2.66461e+07	3.93175e+06	2.89391e+06	2.36125e+06	5.98711e+06	8.73722e+06	1.77107e+07	8.20963e+06	9.12139e+06	1.01776e+07
5-O-p-Coumaroyl shikimic acid	6.9879e+06	1.41138e+07	2.78672e+07	5.11542e+06	1.56387e+06	5.15435e+06	4.31652e+06	1.22556e+06	2.03266e+07	9.1013e+06	6.38349e+06	1.09017e+07
Phloretin	1.14285e+07	1.41138e+07	2.78672e+07	7.81078e+06	2.3259e+06	8.4797e+06	6.64489e+06	7.14252e+06	2.03266e+07	9.1013e+06	9.58117e+06	1.09017e+07
Ferulic acid O-hexoside	1.77794e+07	8.50454e+06	1.75384e+07	2.61123e+07	565879	1.41492e+07	7.70966e+06	2.13475e+07	1.52363e+07	2.32009e+07	8.10296e+06	1.22696e+07
2,4-Dinitrophenol	1.33357e+07	1.30328e+07	2.77062e+07	1.53822e+07	1.681e+07	2.62311e+07	6.74158e+06	1.21227e+07	1.31283e+07	9.67872e+06	1.56093e+07	1.42323e+07
Sesamoside	1.4591e+07	1.68913e+07	1.26944e+07	2.18175e+07	1.91258e+07	1.876e+07	1.73064e+07	1.72094e+07	9.47796e+06	2.31292e+07	1.23149e+07	9.17008e+06
4-(2-thienyl)benzoic acid	2.13426e+08	2.56684e+08	2.54834e+08	3.59651e+08	1.48361e+08	2.2513e+08	2.48973e+08	2.4673e+08	2.17328e+08	2.96007e+08	1.76906e+08	1.99655e+08
Glutaric Acid	2.15435e+07	2.67151e+07	1.28277e+07	1.68315e+07	2.08352e+07	2.81322e+07	1.32102e+07	1.29347e+07	9.08203e+06	1.20551e+07	8.62762e+06	1.08198e+07
Corchorifatty acid F	7.86316e+07	8.67225e+07	5.97244e+07	1.70891e+08	1.15536e+08	9.53828e+07	1.11015e+08	1.54788e+08	8.51408e+07	6.72442e+07	4.24112e+07	4.36182e+07
12-Hydroxydodecanoic acid	4.18374e+06	1.0563e+07	5.5711e+06	1.18166e+07	2.83152e+07	1.75569e+07	1.55472e+07	1.79742e+07	9.84898e+06	4.09004e+06	1.80332e+07	1.40244e+07
1,7-Bis(4-hydroxyphenyl)-3,5-heptanediol	1.05017e+07	1.61963e+07	1.07431e+07	6.61496e+06	2.26984e+07	1.45418e+07	6.32166e+06	1.00287e+07	7.91347e+06	6.64348e+06	5.33918e+06	1.91437e+07
Uridine monophosphate (UMP)	1.1264e+07	1.07474e+07	1.53072e+07	1.12577e+07	1.50936e+07	2.75624e+07	933479	6.2701e+06	1.04046e+06	7.13193e+06	4.31712e+06	4.57936e+06
Bisdemethoxycurcumin	183082	153883	245503	133282	150357	131545	160864	131953	274771	115998	140888	121774
Oleuropein	372507	432272	444637	494697	342963	489570	216656	462131	301665	372930	240908	313576
(±)12(13)-DiHOME	1.66e+08	1.62311e+08	3.07436e+08	2.1344e+08	2.58104e+08	2.34436e+08	2.33837e+08	2.77029e+08	2.6125e+08	2.13337e+08	3.39252e+08	2.25323e+08
4-Hydroxy-2-Oxoglutaric Acid	224776	138154	206606	108288	127775	372815	127869	214689	133540	298056	151066	113109
Ethyl Coumarin-3-carboxylate	1.29284e+07	1.50165e+07	2.65361e+07	1.04268e+07	5.72055e+06	1.01156e+07	7.46045e+06	1.20164e+07	1.95361e+07	1.05698e+07	9.8095e+06	6.54542e+06
Bisulfurous Acid	1.29741e+07	1.5027e+07	2.65361e+07	1.04268e+07	5.72887e+06	1.01156e+07	7.46785e+06	1.20164e+07	1.95361e+07	1.06097e+07	9.85278e+06	6.54542e+06
4-Anisic acid	1.29663e+08	1.65964e+08	2.16392e+08	1.71063e+08	8.18339e+07	1.09546e+08	6.80799e+07	8.58529e+07	1.28236e+08	7.54571e+07	1.19484e+08	9.96639e+07
11(E)-Eicosenoic Acid	2.69226e+07	2.14285e+07	1.15335e+07	8.63489e+06	2.68986e+07	2.26696e+07	1.79892e+07	2.01822e+07	9.92665e+06	1.88983e+07	1.65591e+07	1.05255e+07
Santacruzamate A	168805	172981	180010	326320	143177	170066	157719	140797	158914	131900	134029	114598
7,8-Dihydroxycoumarin	1.92144e+08	2.43537e+08	3.4016e+08	6.91628e+07	2.51447e+07	1.1175e+08	8.88481e+07	1.4194e+08	2.77539e+08	1.47051e+08	1.42761e+08	1.35218e+08
Monotropein	2.82064e+06	1.20368e+06	1.60907e+06	924153	2.34273e+06	7.1684e+06	4.32276e+06	4.47342e+06	2.67194e+06	1.24558e+07	1.87844e+06	429927
Schisandrin C	81542.4	98562.9	208031	71626.7	86575	81059.3	92994.4	67356.6	84569.6	72380.1	69161.2	70462.5
Diethyl phosphate	324313	319858	336724	363384	332764	323634	411031	291951	336274	272391	350309	233071
D-(-)-Quinic acid	9.98175e+06	1.78207e+07	1.79214e+07	2.21505e+07	4.10128e+06	2.02428e+07	1.19971e+07	9.76104e+06	1.45311e+07	1.56724e+07	1.85339e+07	9.98196e+06
Palmaturbine	130569	259694	222309	122990	334088	281815	121963	163297	416178	100010	105433	320528
(+)-Usniacin	1.84393e+07	1.60131e+07	2.57898e+07	8.46732e+06	3.36171e+06	9.15699e+06	1.07549e+07	1.42438e+07	2.00587e+07	1.1862e+07	2.08435e+07	1.2626e+07
LPC 15:0	1.0713e+07	9.71736e+06	1.2152e+07	1.71594e+07	1.51053e+07	1.14169e+07	2.14686e+07	1.32672e+07	1.41301e+07	1.16958e+07	1.74285e+07	1.11289e+07
13(S)-HOTrE	8.09094e+07	9.97559e+07	7.87932e+07	1.01242e+08	9.40591e+07	8.11142e+07	8.45585e+07	1.03983e+08	9.81407e+07	1.01311e+08	8.50427e+07	5.42987e+07
Quinolinic acid	5.00379e+06	5.27204e+06	1.58665e+07	7.53231e+06	3.29916e+06	8.63198e+06	1.93189e+06	5.55448e+06	8.95288e+06	3.86709e+06	5.03706e+06	4.22175e+06
Linoleic Acid	109507	118083	130883	148874	131002	140077	156883	79422	156785	110607	413459	85704.5
α-Lactose	3.82174e+09	3.98781e+09	3.21886e+09	3.527e+09	3.00707e+09	1.46288e+09	8.223e+08	3.06852e+09	2.51674e+09	1.74206e+09	2.93365e+09	2.24608e+09
(±)9(10)-DiHOME	1.62264e+08	1.31391e+08	1.9979e+08	1.55337e+08	2.24502e+08	1.6192e+08	1.69007e+08	2.35798e+08	1.7795e+08	1.72419e+08	2.84209e+08	1.57094e+08
Geniposidic acid	5.80856e+06	5.21305e+06	4.06623e+06	9.90192e+06	5.25146e+06	9.20387e+06	4.38393e+06	2.97974e+06	5.16327e+06	1.39642e+07	2.45964e+06	2.40876e+06
Syringetin	9.46032e+06	1.53815e+07	2.52986e+07	5.7743e+06	1.78814e+06	9.95189e+06	4.90259e+06	8.84452e+06	1.70612e+07	5.79171e+06	6.21418e+06	9.72412e+06
Ciliatine	3.97268e+06	2.83402e+06	3.41983e+06	1.12217e+07	2.36263e+06	6.47192e+06	4.32461e+06	4.1232e+06	4.1493e+06	1.21464e+07	1.61913e+06	1.72028e+06
5-Hydroxytryptophan	1.27237e+07	1.55109e+07	2.23077e+07	2.26896e+07	1.43107e+07	1.32441e+07	1.45356e+07	1.14289e+07	1.19858e+07	1.0434e+07	1.15281e+07	6.51562e+06
Butylscopolamine	6.72918e+06	9.66731e+06	1.02285e+07	9.205e+06	9.91251e+06	1.13183e+07	9.43792e+06	1.10221e+07	1.16484e+07	7.37194e+06	8.20141e+06	7.47654e+06
4-(3,4-dihydro-2H-1,5-benzodioxepin-7-yl)-4-oxobutanoic acid	8.81814e+06	1.04355e+07	2.51754e+07	6.6822e+06	509627	7.514e+06	5.59284e+06	9.6848e+06	1.59173e+07	7.81711e+06	1.07063e+07	7.75707e+06
LysoPE 18:2 (2n isomer)	1.37555e+08	1.27989e+08	1.12547e+08	8.77202e+07	1.49083e+08	1.55168e+08	1.78047e+08	1.44796e+08	2.03998e+08	1.74987e+08	1.50428e+08	1.82989e+08
Rehmannioside A	110363	96378.1	99554.9	426401	71804.4	79730.3	98570.4	80990.8	80931	70660.4	69011.4	56738.2
Ingenol	1.55351e+08	2.92729e+08	1.2003e+08	5.62546e+07	9.40355e+07	1.20299e+08	3.3408e+07	6.68056e+07	4.49657e+07	4.68343e+07	1.8943e+07	1.17915e+08
5-Acetylsalicylic acid	1.26342e+07	1.43389e+07	2.42235e+07	1.73473e+07	1.19347e+07	1.47281e+07	1.17568e+07	7.37267e+06	1.56778e+07	1.3914e+07	1.33877e+07	1.16671e+07
Lathyrol	113201	235289	99082.6	120055	241780	183705	141849	187072	106246	84313.8	121527	190514
Ophiopogonanone C	1.25082e+07	1.39157e+07	2.47932e+07	9.0167e+06	4.66976e+06	7.79216e+06	9.1113e+06	1.02424e+07	2.41497e+07	1.01032e+07	1.22711e+07	1.50972e+07
19(R)-Hydroxy prostaglandin F2α	1.57176e+07	1.9285e+07	1.37722e+07	6.95247e+06	1.36595e+07	1.31516e+07	9.51407e+06	1.54427e+07	1.17818e+07	1.35759e+07	8.66258e+06	1.74576e+07
D-Raffinose	2.1996e+08	2.45608e+08	9.92148e+07	3.4751e+08	1.22315e+08	1.15155e+08	1.24485e+08	1.83735e+08	1.07314e+08	4.68683e+07	5.90059e+07	8.00259e+07
Oxidized glutathione	77530.4	93159.1	316151	69727.2	62037.3	75032.9	73898.7	66053.6	81932.7	66321.8	61392.7	64833.9
Phellodensin F	126569	92444	301766	61271.9	45414.2	107329	46797.2	94038.6	177185	44353.7	50715	36769.1
Casticin	1.22583e+07	1.34298e+07	2.3961e+07	7.99617e+06	2.77634e+06	7.39627e+06	8.35898e+06	1.18152e+07	2.07419e+07	8.983e+06	9.72261e+06	1.00252e+07
Medicarpin	2.21684e+07	1.83399e+07	2.01665e+07	1.6792e+07	1.16949e+07	1.79758e+07	9.98552e+06	1.61021e+07	1.68105e+07	1.5049e+07	1.31179e+07	1.14807e+07
Tricin 4'-O-(syringyl alcohol) ether	1.03966e+07	1.30592e+07	1.81864e+07	2.14327e+07	1.26964e+07	7.59159e+06	9.32306e+06	7.19147e+06	1.31258e+07	5.88137e+06	5.91575e+06	1.03216e+07
cis-Aconitic acid	8.10007e+07	9.83895e+07	5.80324e+07	1.34947e+08	8.55326e+07	8.59404e+07	7.30624e+07	1.11592e+08	4.13707e+07	7.18776e+07	4.73094e+07	5.04218e+07
Tyrosol	8.49435e+06	1.55777e+07	1.71493e+07	1.14954e+07	1.20294e+07	1.33544e+07	1.44567e+07	8.51187e+06	8.43009e+06	5.41184e+06	1.21892e+07	8.89061e+06
Kavain	61799.2	78609.7	253610	55579.3	49449.7	58434.8	52981.8	50689.9	88653.4	48769.5	48525.2	63351.9
Pyridoxamine	89836.6	122956	58002.3	62102.6	143329	114604	142611	77494.7	52834.5	95316.4	101749	69459.9
PMeOH 20:1_18:2	45079.4	36755.8	44929.6	42320.9	41839	48674.3	45799.1	47984.1	60022.4	51336.9	49239.1	61240.8
Suberic acid	2.04335e+06	2.33773e+06	3.31625e+06	2.09547e+06	4.73743e+06	3.02956e+06	2.86953e+06	2.19877e+06	3.2298e+06	1.54471e+06	3.16416e+06	3.74667e+06
(+)-Catechin	9.01901e+06	1.18777e+07	2.33306e+07	6.43565e+06	2.00901e+06	7.41051e+06	5.13491e+06	8.46802e+06	1.73395e+07	7.46e+06	7.79952e+06	9.4849e+06
Ellagic acid	116301	28113.1	96919.2	24261.4	43126.2	46614.9	88368.5	141794	57652.6	78952.6	32947	23964.4
LPE 18:2	1.75968e+09	1.60574e+09	1.97675e+09	2.24633e+09	1.47462e+09	1.50577e+09	3.51742e+09	1.65003e+09	2.16311e+09	1.96129e+09	1.90438e+09	1.4774e+09
Schisandrin B	366042	1.29935e+06	1.87267e+06	7.1898e+06	1.18384e+07	1.54782e+07	5.88304e+06	1.29233e+06	3.45002e+06	323020	1.20321e+06	7.72581e+06
Isoliquiritin	3.7348e+06	1.54849e+07	2.27496e+07	9.46191e+06	4.01811e+06	1.0178e+07	1.04633e+07	1.21971e+07	4.7351e+06	9.38386e+06	9.87539e+06	1.14974e+07
4-Hydroxyisoleucine	1.17986e+07	1.54339e+07	9.70816e+06	1.52831e+07	1.39927e+07	1.28708e+07	2.25123e+07	1.45436e+07	1.22388e+07	1.35636e+07	1.89335e+07	8.34101e+06
Purpurin	2.09716e+06	3.47185e+06	9.35502e+06	1.1594e+07	2.9707e+06	3.36118e+06	1.42129e+07	2.80539e+06	2.95606e+06	1.88421e+07	2.6115e+06	1.85846e+06
Apigenin	9.29237e+06	8.09157e+06	1.8243e+07	4.86061e+06	2.14447e+06	3.36144e+06	4.41991e+06	6.21466e+06	2.12798e+07	4.79912e+06	7.25692e+06	7.75349e+06
Eriodictyol	9.29237e+06	8.09157e+06	1.8243e+07	4.86061e+06	2.14447e+06	3.36144e+06	4.41991e+06	6.21466e+06	2.12798e+07	4.79912e+06	7.25692e+06	7.75349e+06
Nodakenin	1.02962e+07	1.13699e+07	1.244e+07	5.60605e+06	2.0573e+06	5.59488e+06	6.49113e+06	9.85619e+06	1.52271e+07	6.84938e+06	6.62846e+06	7.64386e+06
N-Acetylglucosamine	1.88267e+07	1.78244e+07	1.99805e+07	4.31247e+06	1.51887e+07	1.68884e+07	5.34535e+06	2.98892e+06	3.17811e+06	2.25888e+06	4.28785e+06	1.39882e+07
Methyl oleate	1.67926e+07	1.4419e+07	1.17395e+07	7.81408e+06	1.5083e+07	2.01038e+07	1.503e+07	1.51725e+07	1.07127e+07	9.78155e+06	1.27002e+07	9.80144e+06
Hypoxanthine-9-beta-D-Arabinofuranoside	1.81078e+08	2.44786e+08	2.6243e+08	1.63713e+08	2.04807e+08	1.94555e+08	3.17533e+08	2.04657e+08	2.14323e+08	2.32599e+08	3.20418e+08	1.60389e+08
3-Hydroxydecanoic acid	9.69531e+06	1.15783e+07	3.23029e+06	4.82546e+06	1.4202e+07	8.20556e+06	6.83642e+06	6.1106e+06	1.88488e+07	2.45605e+06	4.56155e+06	3.04212e+06
3-Coumaric acid	1.27285e+07	1.28959e+08	2.9933e+07	2.81387e+08	2.00109e+08	2.98505e+08	1.76945e+07	1.10551e+07	2.44579e+07	3.49653e+07	1.91769e+07	1.18687e+07
Aloesin	838152	1.44824e+07	1.80008e+07	7.44117e+06	745999	7.95338e+06	8.18761e+06	1.0384e+07	1.99541e+07	9.49003e+06	9.93995e+06	9.20035e+06
LPC 18:2	2.54664e+09	2.11587e+09	2.41396e+09	3.08096e+09	2.38055e+09	2.1418e+09	4.32662e+09	2.23232e+09	3.11079e+09	2.4842e+09	3.05821e+09	2.18262e+09
Ethyl caffeate	1.31626e+07	1.84318e+07	1.34996e+07	1.37175e+07	1.28298e+07	1.45139e+07	8.40314e+06	1.3746e+07	1.45373e+07	1.19513e+07	1.07777e+07	8.21541e+06
D-Sphingosine	1.44263e+07	1.82994e+07	1.72064e+07	1.57587e+07	1.54719e+07	1.58074e+07	1.01681e+07	1.42692e+07	1.3154e+07	1.3354e+07	9.82077e+06	1.26579e+07
LPG 15:0	8.42912e+06	4.48267e+06	1.00057e+07	1.47588e+06	4.61298e+06	1.01254e+07	7.36377e+06	5.68154e+06	4.91432e+06	3.53023e+06	7.03164e+06	1.41011e+07
Estrone	6.95915e+06	7.26e+06	1.04665e+06	7.36057e+06	7.86387e+06	1.32053e+07	6.27409e+06	2.61073e+06	5.72433e+06	2.38137e+06	8.32081e+06	1.04164e+07
Docosahexaenoic acid	1.25514e+06	742202	1.15239e+06	899856	940123	797462	865991	1.86981e+08	6.17011e+06	387245	599924	4.10937e+06
(±)-Abscisic acid	1.09218e+07	1.58431e+07	6.87793e+06	1.38187e+07	1.81362e+07	1.53556e+07	1.53716e+07	1.94859e+07	1.5339e+07	1.36587e+07	1.34196e+07	4.76236e+06
Sebacic acid	1.7508e+06	2.12057e+06	2.51056e+06	2.03904e+06	2.65238e+06	2.37269e+06	2.47641e+06	2.32769e+06	2.38549e+06	1.85855e+06	2.35229e+06	1.94377e+06
Ophiopogonanone E	1.57145e+07	1.44069e+07	9.80956e+06	8.20918e+06	3.63044e+06	4.69415e+06	1.10319e+07	1.40809e+07	1.44521e+07	1.15705e+07	7.01313e+06	1.36646e+07
Mestranol	5.46434e+07	8.18566e+06	6.02333e+07	6.3499e+07	7.15934e+07	2.19937e+07	6.95353e+07	5.56111e+07	9.71696e+07	1.15889e+08	4.32334e+07	3.41604e+07
Morin Hydrate	6.6993e+06	9.8367e+06	2.08252e+07	4.98641e+06	1.20405e+06	5.6997e+06	3.07739e+06	6.30385e+06	1.27977e+07	5.20335e+06	4.40323e+06	7.24177e+06
(+/-)12(13)-DiHOME	1.41014e+09	2.03126e+09	2.32699e+09	1.01137e+09	1.6174e+09	1.45853e+09	1.4244e+09	2.05508e+09	2.21577e+09	1.64576e+09	2.79907e+09	1.32906e+09
LPA 18:2	2.0819e+08	8.55903e+07	8.82583e+07	2.92955e+08	7.54378e+07	1.17832e+08	1.46975e+08	2.00471e+08	5.19174e+07	2.13539e+07	6.47858e+07	1.46197e+08
4,5-diphenyl-2,3-dihydro-1H-pyrazolo[3,4-c]pyridazin-3-one	1.14107e+07	797162	1.97103e+07	6.75716e+06	2.28813e+06	7.88354e+06	7.13393e+06	1.03022e+07	1.87523e+07	8.22916e+06	9.45425e+06	9.31435e+06
Lapachol	1.14107e+07	1.22666e+07	1.97103e+07	6.75716e+06	2.31928e+06	7.88354e+06	7.17267e+06	1.03022e+07	1.87523e+07	8.26946e+06	9.45425e+06	9.31435e+06
1,4-Cyclohexanedicarboxylic acid	8.26145e+06	9.63608e+06	1.49034e+07	2.80744e+06	1.8302e+07	9.10028e+06	8.37286e+06	9.8629e+06	1.10058e+07	4.95822e+06	1.19375e+07	1.44538e+07
Rhapontin	2.62149e+06	1.06835e+07	1.52132e+07	5.7904e+06	4.00336e+06	9.18866e+06	9.39178e+06	2.34644e+06	1.61223e+07	9.0172e+06	8.14929e+06	6.28178e+06
Estriol 17-sulfate	2.35558e+08	2.37048e+08	1.9029e+08	2.85325e+08	2.41974e+08	2.43819e+08	2.21638e+08	2.13016e+08	1.51924e+08	2.08344e+08	2.02661e+08	1.25212e+08
trans-Zeatin-riboside	5.94678e+06	8.35966e+06	4.99049e+06	2.73423e+06	3.83375e+06	6.78546e+06	3.51444e+06	3.89649e+06	1.23028e+06	1.04008e+07	1.70833e+07	5.97634e+06
Artemisinin	1.04605e+07	5.98599e+06	1.30401e+07	9.74708e+06	1.36617e+07	1.32742e+07	1.12647e+07	1.17255e+07	1.39424e+07	9.18176e+06	7.71207e+06	1.43126e+07
D-(-)-Mannitol	1.39281e+08	1.31647e+08	1.80605e+08	8.83298e+07	9.09625e+07	1.1771e+08	1.06975e+08	1.09109e+08	9.51993e+07	1.16473e+08	8.32521e+07	1.84682e+08
Lauric acid	6.09825e+06	1.06038e+07	8.28755e+06	1.01389e+07	2.02475e+07	1.28903e+07	1.43615e+07	1.85073e+07	9.29925e+06	6.11182e+06	2.03523e+07	1.29666e+07
Ginkgolic Acid (C13:0)	6.1191e+06	7.75984e+06	5.50313e+06	1.87152e+06	2.09816e+07	9.67855e+06	3.7207e+06	3.5518e+06	1.8162e+06	2.17348e+06	1.86568e+06	1.1886e+07
N-Acetyl-L-methionine	1.56614e+07	1.09087e+07	5.70278e+06	7.04187e+06	2.09168e+07	1.91875e+07	6.70707e+06	8.1652e+06	3.96648e+06	9.25739e+06	5.01611e+06	4.11383e+06
Galangin	4.46791e+06	5.93666e+06	2.00063e+07	4.36571e+06	509685	1.98146e+06	2.22402e+06	265779	9.01747e+06	3.45611e+06	3.74256e+06	4.43521e+06
DL-Methionine	1.21804e+07	1.31774e+07	9.5399e+06	6.2879e+06	8.13019e+06	8.27853e+06	1.43961e+07	1.3552e+07	6.95715e+06	9.18765e+06	1.18285e+07	5.76544e+06
LPC 14:0	1.43331e+09	1.7396e+09	1.6617e+09	1.58175e+09	1.41908e+09	1.29662e+09	2.83714e+09	1.96959e+09	2.40828e+09	1.9007e+09	2.04959e+09	1.44839e+09
13,14-Dihydro prostaglandin E1	4.11483e+06	3.44787e+06	7.65364e+06	5.44424e+06	1.15931e+06	4.61563e+06	286647	6.6931e+06	5.1993e+06	3.58544e+06	3.902e+06	5.60694e+06
Glutathione	1.57196e+07	1.71938e+07	1.20167e+07	7.00725e+06	1.66257e+07	2.00267e+07	5.18704e+06	8.20169e+06	2.9855e+06	1.15255e+07	5.57676e+06	8.21167e+06
4'-Hydroxypropiophenone	5.9343e+06	1.00201e+07	9.95605e+06	7.64487e+06	5.11605e+06	7.97421e+06	7.01693e+06	1.78038e+07	8.42132e+06	4.05287e+06	5.86556e+06	7.6778e+06
1,3,5-Trimethoxybenzene	5.9343e+06	1.00201e+07	9.95605e+06	7.64487e+06	5.11605e+06	7.97421e+06	7.01693e+06	1.78038e+07	8.42132e+06	4.05287e+06	5.86556e+06	7.6778e+06
Chrysosplenetin B	8.54519e+06	9.8529e+06	1.94945e+07	1.22422e+07	1.84888e+06	4.99374e+06	5.706e+06	6.80073e+06	1.88748e+07	5.65141e+06	6.10374e+06	9.63007e+06
Naringin Dihydrochalcone	2.95023e+06	1.69801e+06	321301	4.99391e+06	2.45517e+06	4.66463e+06	3.71914e+06	2.7288e+06	1.64018e+06	1.62535e+07	467056	599347
LPE 17:1	6.49401e+06	1.32436e+07	3.89076e+06	7.00168e+06	1.09015e+07	7.39683e+06	1.06103e+07	1.75675e+07	1.15414e+07	5.85968e+06	7.80843e+06	1.25643e+07
N-Acetylneuraminic acid	9.76022e+06	8.08098e+06	1.01403e+07	4.52667e+06	1.14664e+07	1.31803e+07	2.35157e+06	4.22299e+06	1.97604e+06	6.80688e+06	3.24581e+06	3.35196e+06
Ne-(1-Carboxymethyl)-L-lysine	1.41601e+07	1.50323e+07	1.21639e+07	1.77203e+07	1.84121e+07	1.36013e+07	1.39969e+07	1.27576e+07	1.22828e+07	8.13584e+06	1.69662e+07	7.78877e+06
Quercetin	2.54161e+06	3.25899e+06	1.87929e+07	1.54759e+06	124842	1.68375e+06	1.02564e+06	1.89688e+06	4.65046e+06	1.78551e+06	1.98231e+06	631490
N-(4-chlorophenyl)-N'-(2-phenoxyphenyl)urea	7.48414e+06	8.16644e+06	9.28765e+06	2.02035e+07	9.53063e+06	1.33917e+07	5.19173e+06	7.65164e+06	3.63383e+06	1.17781e+07	3.92133e+06	5.01034e+06
(R)-3-Hydroxy myristic acid	1.60757e+07	1.4473e+07	1.33533e+07	1.56949e+07	1.78874e+07	1.59987e+07	2.10603e+07	1.47139e+07	1.48214e+07	1.31171e+07	1.33325e+07	1.07047e+07
Dl-3-Hydroxynorvaline	730771	1.29929e+07	1.85088e+07	1.59506e+07	1.04675e+07	1.32651e+07	1.98519e+06	1.03159e+07	9.14015e+06	8.84419e+06	1.39002e+07	1.71916e+06
FAHFA 16:0/18:2	1.61432e+07	1.44188e+07	1.3115e+07	1.09273e+07	1.85066e+07	1.41723e+07	1.87089e+07	1.56464e+07	1.21668e+07	9.209e+06	1.64542e+07	8.45731e+06
L-Kynurenine	1.29035e+07	1.33918e+07	1.29612e+07	1.98322e+07	1.77122e+07	1.22278e+07	1.59169e+07	1.44947e+07	9.96534e+06	1.22978e+07	1.62243e+07	1.0337e+07
Lancerin	9.77754e+06	1.08019e+07	1.82156e+07	614240	1.49355e+06	5.94872e+06	4.47696e+06	3.5339e+06	1.28125e+07	6.65011e+06	3.28178e+06	6.21412e+06
Polygalic acid	1.36959e+07	8.48328e+06	1.44795e+07	1.07879e+07	6.51566e+06	5.91079e+06	1.11516e+07	1.56224e+07	1.1702e+07	1.3339e+07	8.85992e+06	1.05222e+07
2-Hydroxycaproic acid	1.2921e+07	1.30267e+07	6.44116e+06	1.15926e+07	1.52638e+07	1.44408e+07	7.48906e+06	1.3734e+07	7.31712e+06	1.50633e+07	7.25268e+06	7.19417e+06
Arachidic Acid	1.43734e+07	1.13367e+07	1.09599e+07	1.63136e+06	9.51854e+06	1.83993e+07	7.16221e+06	1.28493e+07	4.439e+06	7.02956e+06	5.53956e+06	1.07236e+07
Przewaquinone A	1.19143e+07	1.09833e+07	4.11145e+06	3.26215e+06	1.53515e+07	7.0079e+06	8.57044e+06	6.6082e+06	8.85511e+06	6.38044e+06	1.2113e+07	4.36105e+06
Arabitol	9.55395e+06	9.88231e+06	9.24521e+06	9.56345e+06	8.9856e+06	1.1516e+07	1.67563e+07	1.27954e+07	1.42615e+07	8.77068e+06	7.46442e+06	4.24938e+06
Laricitrin	5.3282e+06	6.814e+06	1.47685e+07	3.72531e+06	691436	5.26907e+06	2.15946e+06	4.4433e+06	9.4266e+06	3.55267e+06	3.42002e+06	4.89981e+06
2-Hydroxyestradiol	1.41807e+07	1.04614e+07	9.26546e+06	3.59429e+06	1.36621e+07	1.29718e+07	6.95909e+06	7.31165e+06	5.98469e+06	5.89185e+06	3.73286e+06	1.24016e+07
6α-Prostaglandin I1	8.49141e+06	9.77873e+06	8.94482e+06	7.22087e+06	1.80921e+07	1.19137e+07	7.68123e+06	6.3424e+06	5.6324e+06	6.96179e+06	5.10823e+06	9.39245e+06
9-HpOTrE	7.50244e+07	7.1545e+07	6.13584e+07	6.26146e+07	2.27711e+08	1.18784e+08	8.93509e+07	7.29452e+07	5.95757e+07	5.42229e+07	5.94126e+07	4.11078e+07
LPC 22:6	129891	122538	121536	119783	108697	105870	153633	1.58101e+07	303520	121961	119921	388921
3',4'-Dihydroxyphenylacetone	1.20403e+07	1.04823e+07	1.456e+07	1.52301e+07	9.31563e+06	1.50742e+07	1.5827e+07	1.04597e+07	1.04502e+07	9.44764e+06	7.5125e+06	8.59131e+06
Sinapyl Alcohol	2.7757e+06	1.73941e+07	1.6543e+07	9.23854e+06	3.85825e+06	4.12973e+06	1.14694e+07	5.96303e+06	1.11105e+07	5.38758e+06	4.76719e+06	6.24418e+06
FAHFA 20:4/18:2	1.51203e+07	1.26311e+07	1.31787e+07	1.20928e+07	1.76969e+07	1.56605e+07	1.63085e+07	1.01362e+07	9.81117e+06	9.21368e+06	1.88142e+07	5.92467e+06
D-(-)-Ribose	2.98819e+07	5.70406e+07	4.96012e+07	4.99624e+07	3.95618e+07	4.69242e+07	9.67018e+07	1.22445e+08	7.81716e+07	3.39039e+07	6.60909e+07	1.5254e+08
Lysopc 17:0	7.01555e+06	8.12422e+06	1.21751e+07	6.7471e+06	5.38491e+06	5.42015e+06	9.54204e+06	8.11309e+06	5.05711e+06	4.47558e+06	7.50457e+06	6.29945e+06
Protosappanin B	2.81031e+06	8.8797e+06	1.6704e+07	4.0258e+06	452100	4.78472e+06	4.13609e+06	5.74168e+06	1.18915e+07	5.92995e+06	5.67532e+06	7.34973e+06
Aucubin	1.06702e+07	1.16538e+07	9.19275e+06	1.37129e+07	1.36916e+07	1.28464e+07	2.88196e+06	1.25901e+07	7.02786e+06	8.76018e+06	3.32048e+06	7.77494e+06
N-Acetyl-L-tyrosine	1.03198e+07	1.23614e+07	7.49041e+06	6.36622e+06	7.85697e+06	1.24203e+07	6.29886e+06	9.26158e+06	6.9127e+06	9.60495e+06	8.14273e+06	5.89983e+06
N-[2-(6-amino-9H-purin-9-yl)ethyl]-N-(2-furylmethyl)amine	4.24627e+06	2.58698e+06	2.45722e+06	3.42718e+06	4.18277e+06	3.76457e+06	1.2078e+07	4.29525e+06	1.79884e+07	3.84663e+06	3.86689e+06	1.588e+06
α-Estradiol	1.03526e+08	1.55341e+08	3.63784e+07	2.16721e+07	8.30853e+07	2.84417e+07	3.26637e+07	6.75578e+07	3.47959e+07	9.82536e+07	2.37775e+07	1.48903e+08
Vitamin C	9.88475e+06	9.50399e+06	1.07496e+07	9.3098e+06	8.39814e+06	1.57287e+07	7.40743e+06	7.16152e+06	7.93312e+06	8.77177e+06	6.55502e+06	5.01163e+06
Shikimic Acid	1.02049e+07	8.99613e+06	1.08268e+07	1.11577e+07	1.67378e+07	1.46026e+07	9.92145e+06	8.14748e+06	1.02999e+07	1.00496e+07	9.98448e+06	7.38632e+06
Naringenin	7.45219e+06	8.08683e+06	1.05333e+07	3.35478e+06	1.4885e+06	5.40599e+06	4.50908e+06	8.19092e+06	1.54229e+07	7.0189e+06	7.80819e+06	6.98479e+06
16-Hydroxyhexadecanoic acid	9.75601e+07	1.08233e+08	8.41318e+07	6.77978e+07	2.18686e+08	1.92374e+08	1.12057e+08	1.05865e+08	8.05815e+07	5.01808e+07	8.70248e+07	7.53168e+07
Formononetin	1.32902e+07	4.33149e+06	7.79977e+06	2.50771e+06	1.10861e+06	2.7552e+06	2.10377e+06	3.12448e+06	6.30862e+06	2.64946e+06	2.93857e+06	3.2082e+06
2-Phenylglycine	8.8037e+07	7.6501e+07	4.92699e+07	3.98155e+07	3.95043e+07	4.20483e+07	1.50152e+08	7.82859e+07	5.73715e+07	1.03694e+08	3.73287e+07	1.47842e+08
Farrerol	9.61765e+06	7.97486e+06	1.12834e+07	4.35897e+06	1.41799e+06	4.54902e+06	6.28783e+06	7.84908e+06	1.16348e+07	7.07821e+06	6.35902e+06	5.36511e+06
LPA 21:1	4.77268e+06	4.97676e+06	7.2056e+06	5.56282e+06	923689	6.76114e+06	7.31685e+06	8.5057e+06	1.16871e+07	9.07497e+06	9.28042e+06	1.13021e+07
Bergenin	7.45448e+06	9.24424e+06	1.60252e+07	5.90243e+06	2.99164e+06	6.53476e+06	4.33237e+06	6.90983e+06	9.64462e+06	5.40081e+06	4.49244e+06	5.57639e+06
Mosloflavone	6.62719e+06	6.96158e+06	1.59921e+07	3.40894e+06	839534	4.71926e+06	3.68767e+06	4.92592e+06	1.21313e+07	4.70806e+06	5.55463e+06	5.47203e+06
(+/-)9-HpODE	1.13521e+08	1.27194e+08	1.4064e+08	8.68569e+07	9.40882e+07	6.23399e+07	1.05589e+08	1.38001e+08	1.36853e+08	1.05705e+08	1.54142e+08	9.40341e+07
Trilobatin	1.11922e+07	7.7936e+06	1.59193e+07	6.44056e+06	1.98802e+06	4.49455e+06	4.73543e+06	1.10203e+07	1.66573e+07	5.8695e+06	7.5429e+06	8.28217e+06
Lysope 16:0	8.65007e+07	1.13619e+08	9.31379e+07	8.78957e+07	8.41383e+07	6.4031e+07	1.89871e+08	1.23415e+08	1.55018e+08	1.2052e+08	1.28532e+08	1.0454e+08
N-Acetyl-DL-tryptophan	9.26722e+06	3.8244e+06	4.52792e+06	1.00366e+07	1.64807e+07	1.12821e+07	1.6101e+06	2.69912e+06	2.17819e+06	5.93713e+06	2.2748e+06	2.28791e+06
Salidroside	1.61472e+07	1.21704e+07	1.27458e+07	6.41153e+06	6.24896e+06	6.26823e+06	1.17237e+07	1.18036e+07	8.0955e+06	9.36941e+06	8.31879e+06	8.98256e+06
1,2,3,7-Tetramethoxyxanthone	9.182e+06	1.06789e+07	1.46729e+06	7.19466e+06	2.24744e+06	6.75599e+06	7.60758e+06	9.40612e+06	1.67179e+07	8.74361e+06	8.24332e+06	7.51749e+06
Heptamethoxyflavone	5.39657e+06	9.50227e+06	5.19776e+06	6.89268e+06	8.51782e+06	6.77354e+06	6.09235e+06	1.00101e+07	8.68981e+06	6.41125e+06	8.42184e+06	7.58624e+06
Prostaglandin E2	3.69586e+06	4.20235e+06	3.64283e+06	1.6152e+06	5.2607e+06	4.85477e+06	4.50968e+06	3.9336e+06	3.87149e+06	1.30383e+07	4.8801e+06	2.337e+06
Uridine 5'-diphosphogalactose	9.09407e+06	5.60958e+06	7.11563e+06	1.54093e+07	1.47728e+07	1.12609e+07	5.73549e+06	1.25077e+07	4.88505e+06	3.35575e+06	2.52266e+06	8.08048e+06
7-Methylxanthine	7.17172e+07	1.08368e+08	8.77659e+07	1.28129e+08	1.06675e+08	1.12061e+08	6.16938e+07	5.1254e+07	4.67308e+07	1.0711e+08	5.16365e+07	4.72736e+07
gamma-Glutamylmethionine	1.8925e+06	6.8005e+06	4.01896e+06	179417	8.18314e+06	9.0601e+06	3.94169e+06	4.68566e+06	1.26359e+06	4.69986e+06	2.0512e+06	2.17963e+06
Hexadecanedioic acid	1.5784e+07	8.43741e+06	5.08841e+06	5.64743e+06	1.57534e+07	7.79761e+06	8.66933e+06	5.52112e+06	6.41931e+06	4.3428e+06	6.17695e+06	5.03925e+06
Rutin	240119	201054	618324	337588	169094	502048	186787	169627	238176	177217	333355	341720
4-(2-((4-Cyanophenyl)amino)oxazol-5-yl)benzonitrile	6.29237e+06	7.81838e+06	1.50338e+07	4.77371e+06	1.48868e+06	5.12775e+06	4.13885e+06	6.5643e+06	1.25635e+07	5.81825e+06	6.73958e+06	5.24865e+06
p-Coumaric acid ethyl ester	9.5235e+06	1.16217e+07	1.41892e+07	5.25677e+06	3.9338e+06	6.82379e+06	5.04318e+06	8.47748e+06	1.41449e+07	7.46757e+06	6.48602e+06	6.81351e+06
Ligustroflavone	1.15369e+08	1.73021e+08	1.13397e+08	1.40369e+08	1.32489e+08	1.68541e+08	214722	1.4231e+08	5.52245e+07	1.36439e+08	5.49833e+07	9.95128e+07
N-(Phenylacetyl)-L-phenylalanine	9.38563e+06	1.10921e+07	1.07213e+07	8.06607e+06	1.09093e+07	1.02664e+07	8.65549e+06	1.15417e+07	1.19336e+07	9.57925e+06	8.9316e+06	1.00206e+07
Esculin	5.48006e+06	6.89001e+06	1.44293e+07	5.22553e+06	1.68427e+06	6.74816e+06	3.6632e+06	5.63159e+06	9.74651e+06	5.93551e+06	4.90013e+06	5.55076e+06
Thymidine	2.42415e+06	2.57759e+06	2.08628e+06	4.72542e+06	3.38843e+06	3.03599e+06	2.64462e+06	2.33602e+06	1.40996e+06	1.86417e+06	2.51696e+06	1.81112e+06
Arbutin	872744	808843	925671	6.01023e+06	1.04293e+06	2.0236e+06	3.71336e+06	376644	1.86563e+06	2.60647e+06	364137	813145
trans-3-Indoleacrylic acid	1.71956e+06	9.99173e+06	1.35267e+06	1.15902e+06	1.12746e+07	1.09661e+07	8.9159e+06	8.96629e+06	9.15531e+06	9.14259e+06	7.51028e+06	7.34309e+06
Puerarin	7.95627e+06	8.85965e+06	1.44915e+07	5.50285e+06	2.14597e+06	5.80827e+06	5.31585e+06	7.78001e+06	1.26335e+07	6.68929e+06	6.79619e+06	6.82391e+06
3-Isopropylmalic acid	7.35404e+06	5.99943e+06	7.22108e+06	6.36298e+06	7.97184e+06	8.94029e+06	1.07438e+07	1.31802e+07	1.14425e+07	9.21922e+06	2.70275e+06	3.81251e+06
Coumarin-3-carboxylic acid	2.05271e+06	3.53507e+06	1.43968e+07	1.84051e+06	572565	2.30462e+06	700531	2.30553e+06	5.84081e+06	2.3131e+06	1.81914e+06	2.9383e+06
8-O-acetyl shanzhiside methyl ester	7.87886e+06	8.30475e+06	7.15783e+06	4.34623e+06	5.84223e+06	5.7162e+06	3.05143e+06	7.55164e+06	6.39756e+06	6.4289e+06	8.22103e+06	4.17334e+06
Swertiamarin	1.43234e+06	724232	405445	4.54894e+06	714073	5.10582e+06	2.84804e+06	1.5634e+06	1.67337e+06	7.22412e+06	376811	416260
16-(Hexopyranosyloxy)-7-hydroxy-8,9-epoxypimaran-18-oic acid	5.37639e+06	3.67215e+06	1.84243e+06	3.98111e+06	6.6434e+06	7.594e+06	3.88551e+06	3.23849e+06	4.69908e+06	3.37567e+06	2.11388e+06	96543.9
4-((5-(4-Nitrophenyl)oxazol-2-yl)amino)benzonitrile	1.21909e+07	1.37358e+07	1.03168e+07	5.37197e+06	5.73593e+06	1.02215e+06	1.7787e+06	2.42517e+06	5.18494e+06	7.12706e+06	320221	4.00126e+06
Nuzhenide	1.3172e+07	1.35439e+07	7.86709e+06	1.13174e+07	7.41145e+06	1.00476e+07	5.2975e+06	9.91626e+06	4.34413e+06	4.28819e+06	4.29619e+06	6.11112e+06
Mucic acid	1.17296e+07	8.26151e+06	6.05506e+06	1.50748e+07	1.27792e+07	1.40918e+07	1.27788e+06	5.93082e+06	1.02784e+06	3.55848e+06	1.0384e+06	3.69718e+06
Astilbin	6.93137e+06	9.01611e+06	1.05023e+07	3.23015e+06	2.55158e+06	3.47585e+06	2.47915e+06	6.60121e+06	6.27384e+06	6.45336e+06	3.67677e+06	6.88846e+06
O-Phospho-L-serine	1.02665e+07	5.22457e+06	6.10307e+06	4.02016e+06	1.38711e+07	1.42079e+07	3.36546e+06	3.19798e+06	5.53703e+06	7.9349e+06	7.13271e+06	3.64355e+06
Thromoboxane B1	6.95599e+06	8.77512e+06	8.66398e+06	8.58052e+06	7.10915e+06	6.37016e+06	1.47156e+07	9.5394e+06	1.13066e+07	8.75861e+06	1.03339e+07	7.60252e+06
D-(+)-Arabitol	4.09407e+07	4.80113e+07	5.35502e+07	1.51813e+07	1.54753e+07	1.34333e+07	2.16445e+08	7.61235e+07	1.96308e+07	1.58208e+08	1.82828e+07	1.03172e+08
N-benzyl-N-isopropyl-N'-[4-(trifluoromethoxy)phenyl]urea	1.98626e+06	2.25646e+06	2.39452e+06	1.22571e+06	2.54429e+06	2.33361e+06	1.11703e+06	2.12654e+06	965063	1.16251e+07	5.0778e+06	3.38655e+06
(-)-N-[3',4'-Dihydroxy-(E)-cinnamoyl]-L-glutamic acid	1.28178e+07	5.12942e+06	7.94166e+06	8.76481e+06	1.43974e+07	1.38809e+07	871249	5.3086e+06	3.29498e+06	5.39835e+06	3.38047e+06	3.23794e+06
β-D-Glucopyranuronic acid	4.04668e+07	3.26483e+07	3.33969e+07	5.45594e+07	6.59197e+07	3.26796e+07	7.05251e+07	2.43732e+07	2.93054e+07	2.4013e+07	3.17029e+07	2.10939e+07
Tricin 4'-O-(beta-guaiacylglyceryl) ether	8.46735e+07	9.14191e+07	7.16086e+07	8.70816e+07	7.7829e+07	5.71225e+07	7.99092e+07	5.66226e+07	1.02328e+08	4.93474e+07	4.79454e+07	8.83362e+07
Phytocassane E	7.91421e+06	1.06147e+07	6.75014e+06	3.23067e+06	1.07583e+07	8.86422e+06	5.75984e+06	6.24912e+06	4.25724e+06	3.12851e+06	3.19621e+06	9.59414e+06
Bornyl acetate	6.04051e+06	8.43318e+06	9.73397e+06	4.19771e+06	7.44547e+06	6.58998e+06	6.22684e+06	8.92409e+06	8.95994e+06	6.57273e+06	1.16162e+07	5.69141e+06
(+/-)11(12)-EET	7.03751e+06	9.16611e+06	6.7054e+06	4.03943e+06	8.51661e+06	7.5269e+06	4.57417e+06	4.39411e+06	3.34524e+06	3.99494e+06	2.93647e+06	9.50941e+06
1-[6-(benzyloxy)-3-(tert-butyl)-2-hydroxyphenyl]ethan-1-one	3.67923e+06	4.33203e+06	4.92265e+06	5.08014e+06	4.39042e+06	4.05491e+06	4.329e+06	3.95015e+06	3.72788e+06	4.51885e+06	4.97455e+06	2.84683e+06
Aleuritic Acid	5.09794e+06	4.52583e+06	3.74859e+06	3.28574e+06	4.61013e+06	3.44559e+06	2.35436e+06	4.0883e+06	2.39633e+06	3.62082e+06	628641	9.4282e+06
Palmitic acid	1.37319e+09	1.21387e+09	1.06306e+09	8.48156e+08	1.70516e+09	1.23809e+09	1.5293e+09	1.34958e+09	9.99003e+08	8.3874e+08	1.45463e+09	7.66826e+08
Gibberellic acid	6.66008e+06	1.01631e+07	8.20642e+06	1.50493e+06	2.86955e+06	6.46625e+06	8.92183e+06	6.73794e+06	8.98388e+06	6.28107e+06	5.78961e+06	7.14725e+06
Lobetyolin	6.86474e+06	7.98546e+06	7.62066e+06	7.71282e+06	9.83505e+06	9.04886e+06	2.75023e+06	5.14253e+06	4.83355e+06	4.42949e+06	2.87506e+06	9.33476e+06
Lignoceric Acid	1.34489e+07	6.77421e+06	6.21733e+06	6.64679e+06	7.36947e+06	7.45152e+06	6.73758e+06	6.08622e+06	2.85701e+06	4.07597e+06	5.52746e+06	3.15845e+06
13,14-Dihydro-15-keto prostaglandin F2α	2.0386e+07	1.78778e+08	1.97987e+07	8.71352e+06	3.95666e+07	2.83214e+07	1.3401e+07	1.66499e+07	1.13969e+07	1.08682e+07	1.05936e+07	2.87419e+07
Caftaric acid	2.9204e+06	4.50575e+06	1.30394e+07	2.68634e+06	565803	2.15201e+06	1.12753e+06	3.0746e+06	7.41884e+06	2.16348e+06	1.6541e+06	2.66329e+06
13,14-Dihydro-15-keto Prostaglandin E1	1.20445e+07	1.1174e+07	6.48779e+06	2.59844e+06	6.80295e+06	6.84323e+06	5.17452e+06	1.05332e+07	5.66577e+06	8.71332e+06	3.71954e+06	9.05267e+06
Homoveratrumic acid	2.86463e+07	3.45921e+07	3.34287e+07	2.14304e+07	1.5322e+07	2.44499e+07	2.61494e+07	2.36063e+07	3.41958e+07	2.11763e+07	2.55795e+07	2.18715e+07
Rhein	1.06071e+07	2.16763e+06	4.83179e+06	971391	1.01739e+06	2.7881e+06	3.2657e+06	2.90872e+06	1.27431e+07	1.80524e+06	7.46562e+06	3.30211e+06
LPC 18:3	8.71161e+07	9.27361e+07	8.8597e+07	1.88676e+08	9.67703e+07	9.99624e+07	1.71985e+08	8.59653e+07	1.24424e+08	1.10113e+08	8.29577e+07	7.15572e+07
Licoagroside D	6.81808e+06	8.52506e+06	1.25204e+07	5.05717e+06	2.46384e+06	5.82433e+06	5.72487e+06	7.07523e+06	1.12359e+07	5.52832e+06	5.11099e+06	6.09906e+06
Integrifoside A	7.79338e+06	9.97314e+06	8.22229e+06	3.89207e+06	7.2326e+06	8.23095e+06	5.39436e+06	6.82795e+06	7.24077e+06	5.92131e+06	7.14588e+06	8.73416e+06
15-Deoxy-δ12,14 -Prostaglandin J2	6.59147e+06	1.25091e+07	2.12971e+06	4.83316e+06	1.30914e+06	4.41996e+06	2.69876e+06	8.05561e+06	2.91747e+06	5.00644e+06	649903	4.38687e+06
7-O-Methylmangiferin	5.33404e+06	1.37439e+06	1.23559e+07	3.78837e+06	913888	103509	2.77063e+06	4.76454e+06	7.62719e+06	3.86179e+06	3.47766e+06	4.20984e+06
LPE 15:0	3.13158e+06	3.81141e+06	5.39526e+06	6.31048e+06	5.12418e+06	6.44042e+06	9.64794e+06	4.98525e+06	5.57007e+06	4.59493e+06	5.59468e+06	4.24196e+06
19(R)-Hydroxy prostaglandin A2	1.09595e+08	1.70209e+08	6.9359e+07	3.93928e+07	1.24359e+08	7.86448e+07	6.1803e+07	6.18725e+07	8.18254e+07	7.69124e+07	3.91466e+07	5.61745e+07
cis-2-Decenoic acid	7.04943e+06	7.82678e+06	8.616e+06	1.0846e+07	2.36265e+06	5.10583e+06	8.22392e+06	1.10801e+07	1.26786e+07	7.6509e+06	6.0084e+06	4.03636e+06
Ginsenoside F1	4.21867e+06	4.86749e+06	7.52044e+06	2.46688e+06	2.41077e+06	5.65532e+06	2.0214e+06	5.37351e+06	2.63997e+06	2.17966e+06	3.13929e+06	4.45371e+06
Capric acid	9.3719e+07	1.23848e+08	7.66807e+07	5.21588e+07	6.45426e+07	1.27498e+08	1.39442e+08	1.52202e+08	9.22302e+07	9.52228e+07	8.00229e+07	8.34006e+07
Bialaphos	211889	214246	233223	1.30874e+07	210915	216953	282395	198999	226549	176994	237375	157986
alpha-Asarone	9.24751e+06	8.45627e+06	6.7502e+06	5.4187e+06	7.36178e+06	7.35672e+06	8.48817e+06	8.39697e+06	8.35573e+06	7.33501e+06	6.06397e+06	6.0887e+06
N3-(4-chlorophenyl)-4-(trifluoromethyl)nicotinamide	2.16817e+06	3.61839e+06	6.143e+06	3.5934e+06	1.57923e+06	2.04448e+06	661480	2.6327e+06	4.49662e+06	1.85277e+06	890695	3.87649e+06
LysoPC 15:0	8.22324e+08	8.71954e+08	9.1652e+08	1.18092e+09	8.93021e+08	8.31135e+08	1.44692e+09	9.06933e+08	1.08238e+09	7.66682e+08	1.19283e+09	7.76733e+08
trans-zeatin 9-O-glucoside	1.02667e+08	8.84305e+07	1.13482e+08	1.52911e+08	1.07008e+08	1.01876e+08	1.55956e+08	1.2142e+08	8.07642e+07	1.13328e+08	1.45108e+08	7.7604e+07
FAHFA 16:0/20:3	1.04939e+07	9.26966e+06	8.55938e+06	7.48016e+06	1.18433e+07	1.08678e+07	1.18604e+07	7.75156e+06	6.813e+06	7.42987e+06	8.93889e+06	6.32436e+06
Hesperetin 5-O-glucoside	5.98829e+06	6.47219e+06	1.08201e+07	3.79571e+06	1.46174e+06	2.27597e+06	2.08356e+06	2.88522e+06	1.08614e+07	3.93005e+06	5.08254e+06	2.69744e+06
Ethyl ferulate	9.40785e+06	1.1551e+07	1.17127e+07	6.42407e+06	4.84683e+06	7.51703e+06	6.71893e+06	1.00588e+07	9.34756e+06	6.8378e+06	6.53856e+06	6.12082e+06
Phenethyl caffeate	161187	173807	142394	300293	150439	143685	171393	127553	1.72677e+06	123268	1.2796e+07	119940
D-Mannose 6-phosphate	1.20743e+06	2.50827e+06	1.16501e+07	499416	138423	427920	159233	1.00859e+06	3.02004e+06	772507	779883	1.81666e+06
Aflatoxin G1	3.3123e+06	4.71391e+06	1.1508e+07	2.95915e+06	231003	3.10207e+06	1.92911e+06	3.54713e+06	1.08178e+07	2.19344e+06	3.03231e+06	3.28715e+06
Isoferulic acid	1.16314e+08	8.29994e+07	7.93212e+07	1.41472e+08	8.48986e+07	9.64627e+07	9.24822e+07	1.05178e+08	1.26803e+08	9.80868e+07	1.18929e+08	8.40493e+07
1,2,3-cyclopropanetricarboxylic acid	5.17548e+06	5.08424e+06	2.07398e+06	4.85823e+06	3.00522e+06	7.09262e+06	1.88118e+06	4.09872e+06	2.47377e+06	2.82928e+06	1.306e+06	1.12375e+06
LPE 15:1	4.19345e+06	4.31023e+06	4.15198e+06	5.02188e+06	4.28251e+06	4.14731e+06	8.55749e+06	4.52357e+06	5.49158e+06	5.09427e+06	4.94355e+06	3.39333e+06
3-N-butyl-4,5-dihydrophthalide	5.8181e+06	5.34119e+06	2.29712e+06	4.93883e+06	7.87596e+06	6.51551e+06	8.49022e+06	5.05875e+06	2.72916e+06	4.93669e+06	3.09432e+06	3.41931e+06
Nardosinone	6.1275e+06	7.31969e+06	6.93563e+06	4.70868e+06	7.76949e+06	7.04083e+06	5.32517e+06	6.69943e+06	6.48046e+06	5.36275e+06	5.42793e+06	7.85918e+06
Rhapontigenin	5.32674e+06	3.08959e+06	1.03014e+07	4.83642e+06	1.49805e+06	4.36702e+06	3.57954e+06	5.21278e+06	9.72641e+06	4.55118e+06	4.814e+06	3.87441e+06
Mangiferin	3.19573e+06	4.14324e+06	1.1091e+07	2.05138e+06	344854	2.2283e+06	1.19876e+06	2.60038e+06	4.34619e+06	2.07266e+06	1.95743e+06	2.53057e+06
13,14-dihydro Prostaglandin F1α	4.21048e+06	3.71526e+06	3.4177e+06	2.11956e+06	3.48091e+06	6.16808e+06	3.50548e+06	4.55347e+06	4.16204e+06	2.99584e+06	2.0123e+06	2.93051e+06
Forskolin	7.97982e+06	3.40146e+06	7.22526e+06	4.4892e+06	9.43852e+06	7.63305e+06	4.7309e+06	7.31169e+06	6.41311e+06	4.39574e+06	5.33584e+06	7.01246e+06
Prostaglandin F1β	7.23412e+06	6.35881e+06	6.55288e+06	2.72285e+06	5.47188e+06	6.26022e+06	4.00493e+06	6.87589e+06	5.35545e+06	5.29433e+06	3.72892e+06	4.64268e+06
LPA 18:3	1.06874e+07	5.86315e+06	4.57574e+06	1.15557e+07	6.06963e+06	9.89027e+06	1.69793e+06	7.53377e+06	3.18176e+06	8.10112e+06	938264	5.16035e+06
Perillyl alcohol	5.43157e+06	6.3122e+06	8.17123e+06	5.63374e+06	6.38843e+06	7.22136e+06	6.04769e+06	7.55959e+06	8.44857e+06	4.84845e+06	4.69106e+06	4.8493e+06
dADP	6.17551e+06	1.02819e+07	5.2173e+06	8.76713e+06	2.53858e+06	5.73917e+06	366542	8.82687e+06	1.91999e+06	8.00918e+06	579911	2.52526e+06
Glycitein	1.60589e+07	4.16586e+06	7.75719e+06	6.08487e+06	7.38435e+06	7.42604e+06	1.31324e+07	1.56759e+06	5.57484e+06	8.81362e+06	4.6462e+06	1.08316e+08
p-Hydroxy-cinnamic acid	6.68713e+06	6.97907e+06	7.91729e+06	4.23173e+06	2.41682e+06	5.07071e+06	5.21258e+06	6.0033e+06	8.61909e+06	5.56823e+06	4.4617e+06	4.48546e+06
Methyl eugenol	7.85465e+07	1.04129e+08	9.7593e+07	4.65676e+07	1.73811e+07	5.20564e+07	3.32644e+07	4.98561e+07	8.73317e+07	5.05176e+07	5.96828e+07	4.68591e+07
LPS 16:0	5.97448e+06	3.52767e+06	6.79132e+06	5.6257e+06	4.38603e+06	4.5525e+06	1.23996e+07	4.59655e+06	4.45071e+06	2.14644e+06	8.1195e+06	3.18643e+06
Pseudolaric Acid B	1.01502e+08	1.09268e+08	1.19751e+08	1.37428e+08	1.04549e+08	1.09965e+08	1.45318e+08	1.13369e+08	9.4966e+07	1.01389e+08	9.78087e+07	5.4424e+07
Prostaglandin H2	1.66324e+07	3.47162e+07	1.86154e+07	1.79892e+07	5.14592e+07	4.04078e+07	1.60012e+07	2.89084e+07	1.76643e+07	1.29516e+07	1.76247e+07	1.07375e+08
Fragransin A2	5.7283e+06	6.33213e+06	4.13774e+06	3.01804e+06	5.19707e+06	6.92521e+06	1.68814e+06	3.26206e+06	3.08566e+06	2.7307e+06	814530	7.31933e+06
15-Deoxy-Δ12,14-prostaglandin D2	1.65868e+08	6.74125e+08	3.28823e+08	9.47246e+07	6.15128e+08	4.08528e+08	1.43932e+08	1.17207e+08	1.2842e+08	2.74032e+07	8.61392e+07	3.34644e+08
Cyasterone	6.8085e+06	7.58036e+06	9.37192e+06	5.05009e+06	5.48955e+06	5.65858e+06	6.55901e+06	8.26036e+06	7.29581e+06	7.0475e+06	5.98997e+06	7.2684e+06
Sucrose	1.19464e+08	1.10698e+08	9.78882e+07	9.53791e+07	1.0657e+08	1.36937e+08	1.06133e+08	1.08392e+08	7.82306e+07	1.07579e+08	8.039e+07	7.39766e+07
LPC 17:2	3.89028e+06	3.49497e+06	6.44352e+06	932459	2.18512e+06	1.67684e+06	1.12933e+06	3.81909e+06	2.50359e+06	4.13562e+06	2.50765e+06	7.22989e+06
LPC 10:0	3.83239e+06	3.97939e+06	4.27398e+06	4.49605e+06	2.49314e+06	2.50119e+06	9.58903e+06	4.38836e+06	7.10805e+06	4.89139e+06	4.62763e+06	3.49448e+06
4-p-Coumaroylquinic acid	3.24203e+06	4.57446e+06	1.01421e+07	2.76973e+06	1.39085e+06	1.59401e+06	3.2357e+06	3.29165e+06	5.78819e+06	3.13316e+06	4.87439e+06	3.50594e+06
Nordihydroguaiaretic acid	2.39105e+06	2.72786e+06	3.36137e+06	1.43778e+06	6.14822e+06	4.00787e+06	1.12439e+06	1.74577e+06	1.59001e+06	1.44733e+06	1.60319e+06	7.06332e+06
5-methoxyflavone	5.41933e+06	6.78179e+06	9.99626e+06	5.24461e+06	1.1471e+06	5.01736e+06	3.17369e+06	4.30507e+06	1.04336e+07	4.78057e+06	4.56436e+06	5.57973e+06
Picrotoxinin	4.60126e+06	5.79164e+06	7.51775e+06	4.36698e+06	1.89481e+06	4.15998e+06	3.2103e+06	4.77799e+06	8.99465e+06	3.89684e+06	5.92429e+06	4.48683e+06
Paulownin	4.7946e+06	5.63085e+06	7.62555e+06	2.37748e+06	1.1684e+06	2.15779e+06	2.30616e+06	4.48434e+06	7.14137e+06	3.81962e+06	3.91603e+06	4.07493e+06
Fumaric acid	6.25637e+07	5.99946e+07	3.8914e+07	6.03522e+07	5.87749e+07	5.65089e+07	6.5911e+07	4.10574e+07	4.48928e+07	5.61986e+07	4.11156e+07	3.5534e+07
Gibberellin A7	4.34378e+06	2.66837e+06	580395	1.5596e+06	4.33505e+06	3.96255e+06	5.97075e+06	4.30575e+06	1.90365e+06	4.15597e+06	668262	548828
Umbelliferone	2.6593e+06	2.35522e+06	3.60943e+06	3.46171e+06	2.01877e+06	2.87486e+06	2.43903e+06	2.29168e+06	2.72051e+06	2.80287e+06	2.42765e+06	2.0285e+06
Ixoside	6.66869e+07	8.71214e+07	8.20627e+07	1.57823e+08	1.19224e+08	1.0634e+08	9.37165e+07	9.64605e+07	5.64288e+07	5.99746e+07	1.11027e+08	7.20277e+07
Caffeic acid O-glucoside	6.66869e+07	7.42057e+06	8.20627e+07	1.57823e+08	9.32393e+06	1.0634e+08	9.37165e+07	9.64605e+07	5.135e+06	5.99746e+07	1.11027e+08	7.20277e+07
Sauchinone	6.17656e+06	7.27845e+06	4.85078e+06	4.60606e+06	1.92914e+06	3.53051e+06	6.61292e+06	6.19979e+06	8.80751e+06	4.32425e+06	4.66495e+06	4.55872e+06
D-Proline	1.92372e+06	2.07385e+06	1.65801e+06	1.06719e+07	1.28207e+06	2.10761e+06	2.68295e+06	2.15224e+06	2.02723e+06	1.69448e+06	2.22386e+06	1.3778e+06
Chrysin	287636	460426	254780	7.04341e+06	153991	235770	896791	315070	1.06618e+07	353374	7.89598e+06	160219
Androsin	3.50917e+06	4.35153e+06	4.27343e+06	2.31273e+06	4.20031e+06	4.20154e+06	2.1918e+06	3.34949e+06	3.18374e+06	326911	3.01232e+06	2.72993e+06
Germacrone	3.47195e+06	3.33611e+06	3.41807e+06	1.96641e+06	4.5844e+06	3.81818e+06	1.62527e+06	2.91017e+06	2.39269e+06	2.24829e+06	2.31712e+06	6.8722e+06
Bufalin	2.05236e+06	2.21e+06	1.82225e+06	1.99862e+06	1.72209e+06	1.65671e+06	3.25877e+06	2.04563e+06	2.56862e+06	1.87057e+06	2.12621e+06	1.45597e+06
Methylophiopogonone A	4.03159e+06	5.23776e+06	8.21513e+06	3.67404e+06	1.07621e+06	3.28422e+06	3.94856e+06	2.11686e+06	8.15602e+06	4.40661e+06	4.72182e+06	3.85923e+06
Genistein	499054	349175	1.73977e+06	1.03447e+07	142532	362415	606855	260026	5.01195e+06	484008	2.57201e+06	303959
Oridonin	6.96496e+07	8.32421e+07	6.201e+07	3.77477e+07	9.76739e+07	7.5995e+07	3.51407e+07	4.50988e+07	4.43967e+07	3.98389e+07	3.37849e+07	9.96993e+07
Salvianolic acid D	4.75885e+06	5.50332e+06	9.49794e+06	2.65953e+06	1.03668e+06	3.26145e+06	2.76327e+06	4.19234e+06	6.98432e+06	3.2417e+06	3.16631e+06	3.65894e+06
Isorhamnetin	2.46034e+07	4.34033e+07	1.41349e+08	2.21034e+07	2.98669e+06	1.17311e+07	1.22072e+07	1.58755e+07	5.74763e+07	1.58293e+07	2.30173e+07	2.32275e+07
Ginkgolide C	9.67001e+06	4.90109e+06	5.13659e+06	121898	640295	1.5387e+06	3.50755e+06	4.81247e+06	6.63885e+06	5.02267e+06	849750	2.3754e+06
Bruceine D	5.22542e+06	5.5011e+06	5.09378e+06	2.70972e+06	861886	2.75811e+06	3.04507e+06	3.92364e+06	5.73771e+06	3.36338e+06	1.8545e+06	3.04506e+06
8-iso-15-keto Prostaglandin E2	3.73732e+07	8.30484e+07	7.07954e+07	3.64915e+07	8.6026e+07	7.92353e+07	3.81279e+07	3.18611e+07	1.14474e+07	3.49124e+07	1.70283e+07	7.34592e+07
FAHFA 2:0/18:1	3.0034e+06	2.79829e+06	1.86826e+06	643231	1.58658e+06	2.87804e+06	1.68805e+06	2.74722e+06	2.91908e+06	2.42822e+06	2.40922e+06	3.04171e+06
O-Feruloyl 4-hydroxylcoumarin	4.64792e+06	6.15859e+06	9.20577e+06	3.10323e+06	4.42204e+06	3.54298e+06	3.25481e+06	3.99082e+06	7.49164e+06	3.90653e+06	3.86058e+06	6.35182e+06
Propylparaben	5.57901e+06	6.1372e+06	8.2822e+06	9.93578e+06	3.91296e+06	5.45785e+06	5.03463e+06	5.00294e+06	5.77378e+06	3.82326e+06	4.08702e+06	4.26851e+06
Lactucin	1.11548e+06	2.98637e+06	9.15492e+06	1.17187e+06	508505	2.2201e+06	1.43715e+06	2.64778e+06	4.82328e+06	2.25243e+06	2.32536e+06	2.89205e+06
Triethyl citrate	5.56566e+06	7.56732e+06	4.21987e+06	4.15484e+06	7.68978e+06	7.14936e+06	6.33379e+06	7.54707e+06	5.81633e+06	5.70271e+06	4.62184e+06	4.47809e+06
Plumbagin	4.64283e+06	9.20154e+06	8.69454e+06	3.86262e+06	2.81419e+06	4.78117e+06	2.1859e+06	4.41905e+06	7.54079e+06	3.70296e+06	4.35614e+06	4.11776e+06
Diosmin	6.36548e+06	6.51239e+06	4.79701e+06	8.97097e+06	4.52351e+06	6.23402e+06	394672	6.57329e+06	3.48525e+06	5.16138e+06	1.8433e+06	4.15165e+06
Ginkgolide B	7.05677e+06	7.42308e+06	8.79739e+06	2.91253e+06	1.01288e+06	3.78121e+06	3.92073e+06	4.89082e+06	9.43208e+06	5.12219e+06	4.36469e+06	5.16452e+06
LPC 16:2	4.1043e+06	3.70048e+06	3.12064e+06	4.95744e+06	4.11672e+06	3.59458e+06	1.07689e+07	4.63008e+06	5.85553e+06	6.16302e+06	4.26559e+06	4.49013e+06
MGDG 18:2_22:2	7.29774e+06	2.19489e+06	4.44439e+06	4.63297e+06	6.06697e+06	5.38185e+06	8.26689e+06	5.13463e+06	5.85769e+06	5.53533e+06	6.04566e+06	1.22135e+06
Arabidopyl shikimic acid	1.38811e+06	1.62043e+06	4.10847e+06	1.02458e+06	183687	1.062e+06	404216	7.68324e+06	2.58966e+06	927966	846625	1.27147e+06
Isatin	6.60373e+06	4.57687e+06	3.13574e+06	4.65284e+06	7.28033e+06	7.81257e+06	4.40761e+06	4.84032e+06	4.97555e+06	3.45249e+06	3.41962e+06	2.61119e+06
Aurantio-obtusin β-D-glucoside	3.08451e+06	6.50202e+06	3.96488e+06	8.59949e+06	2.5943e+06	6.86288e+06	629169	6.37733e+06	2.32804e+06	7.30073e+06	1.63932e+06	3.86141e+06
Alisol B 23-acetate	2.8538e+06	2.6471e+06	6.04469e+06	2.35345e+06	2.7899e+06	2.52822e+06	3.74353e+06	2.89763e+06	2.67623e+06	2.37794e+06	3.19023e+06	2.11797e+06
Calceolarioside B	6.98224e+06	8.5028e+06	7.66406e+06	5.55526e+06	4.40225e+06	7.47543e+06	6.7221e+06	7.63046e+06	7.20504e+06	6.63851e+06	4.17967e+06	3.56668e+06
Nodakenetin	3.12528e+06	3.93478e+06	8.64161e+06	2.07801e+06	897885	2.92297e+06	2.07534e+06	3.23559e+06	5.99189e+06	2.5368e+06	3.20579e+06	3.37016e+06
N-lactoyl-phenylalanine	8.23883e+06	4.11214e+06	3.87597e+06	7.71125e+06	1.49253e+06	2.36341e+06	3.57314e+06	1.78585e+06	3.36899e+06	824480	3.47232e+06	6.02064e+06
trans-10-Heptadecenoic acid	8.14479e+07	7.14673e+07	3.41933e+07	3.9778e+07	5.64447e+07	6.46161e+07	4.5504e+07	3.82506e+07	3.70187e+07	4.63841e+07	4.0969e+07	2.81471e+07
Wogonin	4.07997e+06	5.5279e+06	8.52994e+06	5.08455e+06	2.62411e+06	4.99645e+06	2.42433e+06	4.31318e+06	6.24433e+06	4.49279e+06	3.48713e+06	4.24377e+06
N-Acetyl-L-carnosine	1.56492e+06	1.90093e+06	3.46972e+06	1.33333e+06	1.89422e+06	2.06315e+06	4.18391e+06	2.06126e+06	2.11244e+06	1.54126e+06	2.21566e+06	1.23788e+06
11-keto Testosterone (CRM)	4.99936e+07	5.95521e+07	3.9899e+07	2.56624e+07	5.97392e+07	4.48512e+07	1.98073e+07	2.94369e+07	2.37667e+07	2.18667e+07	2.17026e+07	8.96278e+07
Tigloylgomisin H	1.6379e+06	8.5103e+06	971378	1.7268e+06	1.22321e+06	278395	2.26403e+06	1.95503e+06	1.48304e+06	734799	714906	719964
Pentadecanoic acid	5.57685e+07	3.55293e+07	4.07242e+07	3.19139e+07	2.95997e+07	4.6914e+07	4.63128e+07	5.75491e+07	4.2926e+07	3.3047e+07	2.82489e+07	1.44804e+07
Prostaglandin A2	4.5285e+06	5.12052e+06	6.19556e+06	3.57732e+06	5.08722e+06	6.43321e+06	3.46548e+06	5.25714e+06	6.8706e+06	1.57979e+06	7.62339e+06	2.70717e+06
Desoxyrhaponticin	4.51599e+06	4.55878e+06	4.46999e+06	1.61599e+06	2.336e+06	2.82719e+06	2.94385e+06	5.6209e+06	5.36058e+06	4.8129e+06	1.43822e+06	1.99381e+06
MGMG (18:2)	7.20505e+07	6.78062e+07	9.60498e+07	1.18776e+08	4.60866e+07	5.39661e+07	1.07192e+08	7.24993e+07	1.02601e+08	5.00958e+07	1.02481e+08	6.51573e+07
1-phenylbutane-1,2,3-trione 2-{N-[4-(trifluoromethyl)phenyl]hydrazone}	2.13853e+06	1.8103e+06	3.87958e+06	237330	8.6277e+06	5.93305e+06	3.03144e+06	2.18242e+06	2.41206e+06	1.26167e+06	3.73762e+06	3.48853e+06
Homovanillic acid	3.60185e+07	4.40648e+07	5.432e+07	3.21624e+07	1.06963e+07	2.61198e+07	2.09456e+07	2.59985e+07	4.75401e+07	2.86261e+07	2.54769e+07	2.86961e+07
Phytanic acid	547592	486588	445866	378814	939321	1.17697e+06	343647	824275	418528	244918	483048	416267
Demethylnobiletin	4.93448e+06	5.7644e+06	8.20416e+06	1.69674e+06	487551	2.12298e+06	3.13032e+06	4.50281e+06	7.9549e+06	2.82742e+06	2.96145e+06	3.62631e+06
Nicotianamine	6.19528e+06	7.17754e+06	7.5486e+06	7.2909e+06	4.58169e+06	6.35406e+06	5.43815e+06	5.01026e+06	5.28662e+06	3.42087e+06	5.28557e+06	5.47627e+06
Methyl hexadecanoate	4.7447e+07	3.78044e+07	5.3232e+07	1.29787e+08	7.12296e+07	5.18034e+07	5.47262e+07	5.13515e+07	5.12314e+07	3.17872e+07	5.66181e+07	4.64267e+07
LPC 20:5	167613	176559	168175	143500	166086	145019	233605	7.36631e+06	192901	160707	164524	127518
H-Trp-NH2.HCl	4.52793e+06	4.70188e+06	7.77934e+06	3.54957e+06	1.32057e+06	2.75297e+06	3.3629e+06	4.67777e+06	8.05441e+06	3.77871e+06	3.94077e+06	4.16015e+06
Oleoyl-L-α-lysophosphatidic acid	4.39844e+07	5.08668e+07	3.59977e+07	1.17889e+08	4.43576e+07	4.61904e+07	8.54766e+07	1.08621e+08	7.99861e+07	4.58271e+07	4.4438e+07	8.10738e+07
Glycine anhydride	1.91148e+07	3.10955e+07	7.42826e+07	3.51112e+07	1.22818e+08	9.28456e+07	1.88159e+07	2.1268e+07	4.54969e+07	2.05233e+07	8.64894e+07	5.60265e+07
Peimisine	3.49198e+06	3.08285e+06	2.1597e+06	705885	3.15498e+06	5.05407e+06	1.9329e+06	2.37843e+06	1.17811e+06	1.46478e+06	2.71736e+06	626408
Taurine	2.69371e+07	3.09033e+07	3.11116e+07	2.99547e+07	2.50597e+07	2.29462e+07	2.19321e+07	6.48849e+07	3.14734e+07	2.0329e+07	2.88274e+07	2.01885e+07
FAHFA 18:2/20:4	1.03225e+08	9.78942e+07	8.21035e+07	9.26349e+07	1.2184e+08	1.00326e+08	1.30732e+08	7.559e+07	8.80631e+07	7.49835e+07	1.04238e+08	5.99174e+07
Irisolidone 7-O-beta-d-glucoside	429121	748793	7.90152e+06	2.28251e+06	1.7224e+06	1.31815e+06	1.94463e+06	2.68795e+06	4.21422e+06	3.25306e+06	1.71667e+06	3.83613e+06
2,5-Dimethylphenol	4.94983e+06	5.02921e+06	4.71333e+06	3.4128e+06	5.03974e+06	5.39362e+06	4.27848e+06	4.85281e+06	4.75354e+06	3.39321e+06	3.45759e+06	4.21635e+06
Fosfosal	4.78195e+06	4.13534e+06	5.83694e+06	4.48913e+06	5.17212e+06	7.90135e+06	2.85345e+06	3.52716e+06	4.29464e+06	2.5126e+06	5.16922e+06	4.21783e+06
2-Hydroxyphenylalanine	6.7585e+07	6.56274e+07	6.54948e+07	5.3331e+07	6.09588e+07	7.60342e+07	5.75525e+07	4.24422e+07	4.5857e+07	6.4258e+07	8.63757e+07	5.20065e+07
Troxerutin	5.7119e+06	6.2935e+06	3.86655e+06	7.2844e+06	3.66838e+06	3.15493e+06	4.51853e+06	7.02938e+06	6.66083e+06	3.13444e+06	2.1668e+06	1.31085e+06
Deoxyarbutin	5.92561e+06	6.3976e+06	6.8498e+06	3.74076e+06	5.32288e+06	3.96811e+06	5.23288e+06	5.47441e+06	7.10072e+06	4.54659e+06	4.95678e+06	4.8207e+06
DL-m-Tyrosine	5.01518e+06	5.81005e+06	3.20337e+06	3.27401e+06	3.81655e+06	3.62539e+06	2.83587e+06	4.59791e+06	4.41477e+06	1.51536e+06	3.22648e+06	2.97113e+06
Prostaglandin F3α	2.90916e+07	2.4863e+07	2.78648e+07	3.36922e+07	1.391e+07	3.77566e+07	3.93246e+07	4.72472e+07	5.35764e+07	6.23435e+07	2.6829e+07	2.56931e+07
N-Caffeoylagmatine	3.93063e+07	4.05381e+07	6.04936e+07	5.47276e+07	8.6335e+07	6.61029e+07	1.22393e+08	7.12951e+07	3.89021e+07	9.06528e+07	1.24151e+08	5.43721e+07
Plantagoside	3.39541e+06	4.94602e+06	7.50547e+06	2.26954e+06	374023	2.07174e+06	1.20291e+06	1.84557e+06	5.24723e+06	1.98626e+06	1.48147e+06	1.67786e+06
2'-Deoxyinosine	5.06597e+06	6.30529e+06	6.89126e+06	6.98721e+06	5.92684e+06	7.26317e+06	6.45506e+06	5.38276e+06	5.86537e+06	4.9692e+06	5.62842e+06	4.19981e+06
Hematoxylin	6.49308e+07	7.12748e+07	1.08836e+08	5.2707e+07	2.01128e+07	4.67462e+07	4.25566e+07	6.95712e+07	1.09359e+08	5.69465e+07	4.87467e+07	5.52139e+07
Trifolirhizin	4.04006e+06	5.4167e+06	6.89456e+06	4.42899e+06	2.30483e+06	2.97501e+06	744643	4.29544e+06	4.34003e+06	5.02235e+06	1.42703e+06	3.18145e+06
Isoliquiritigenin	6.49308e+07	7.12748e+07	1.08836e+08	5.2707e+07	2.01128e+07	4.67462e+07	4.25566e+07	6.95712e+07	1.09359e+08	5.69465e+07	4.87467e+07	5.52139e+07
Vitamin B2	1.38672e+06	633062	411951	5.39456e+06	776361	1.50655e+06	2.38303e+06	2.86845e+06	483697	4.9761e+06	572458	268496
trans-Cinnamic acid	3.35226e+07	4.78934e+07	6.53427e+07	2.87004e+07	9.44267e+06	2.80074e+07	1.42436e+07	2.17091e+07	3.72841e+07	1.67273e+07	3.20547e+07	2.3676e+07
Phenylacetaldehyde	5.83263e+07	7.22771e+07	8.50538e+07	8.73794e+07	6.84745e+07	9.07635e+07	3.75918e+07	4.96868e+07	4.50033e+07	3.96133e+07	4.11297e+07	4.52013e+07
Acetylharpagide	2.69913e+06	3.85406e+06	4.50457e+06	3.77166e+06	3.95748e+06	3.77797e+06	5.08682e+06	3.8943e+06	2.88196e+06	4.91992e+06	5.33487e+06	2.28286e+06
Sec-O-Glucosylhamaudol	4.24411e+06	5.34657e+06	5.39721e+06	2.999e+06	2.3852e+06	1.71313e+06	4.39155e+06	4.66414e+06	6.77744e+06	3.69103e+06	3.31987e+06	3.12544e+06
LPE 18:3	6.55815e+07	5.86449e+07	6.89653e+07	1.07001e+08	5.34942e+07	6.25783e+07	1.3177e+08	6.38138e+07	7.84388e+07	8.27604e+07	5.6783e+07	5.91971e+07
O-p-coumaroyl-O-salicyloyl quinic acid	2.48895e+06	2.87948e+06	7.23211e+06	563101	725890	1.55944e+06	1.43616e+06	2.4233e+06	5.01263e+06	1.98276e+06	2.10242e+06	2.54095e+06
Estrone sulfate	3.52381e+06	3.71237e+06	4.82266e+06	6.02884e+06	5.76307e+06	4.86437e+06	4.18807e+06	3.20392e+06	3.07468e+06	3.6164e+06	4.25502e+06	2.8367e+06
Ketoisophorone	4.45282e+06	4.50326e+06	3.54137e+06	2.34868e+06	7.38363e+06	4.27177e+06	5.54989e+06	2.72005e+06	5.38833e+06	3.85212e+06	2.64361e+06	2.8636e+06
N-Methylthreonine	4.95316e+06	4.98746e+06	3.06297e+06	5.53693e+06	2.48667e+06	4.41983e+06	3.388e+06	4.84943e+06	3.02501e+06	2.60884e+06	3.63441e+06	2.2231e+06
LPA 16:0	5.58428e+07	5.41661e+07	5.1853e+07	1.15614e+08	5.87499e+07	5.49754e+07	6.01743e+07	5.96314e+07	6.08035e+07	3.96943e+07	4.78925e+07	4.38882e+07
Catharanthine	5.86053e+06	6.21944e+06	3.29138e+06	6.64102e+06	6.17315e+06	5.59151e+06	8.67314e+06	5.39393e+06	5.36637e+06	4.6794e+06	4.39215e+06	2.64436e+06
Raffinose	4.96492e+06	4.17227e+06	7.00052e+06	5.54316e+06	3.19849e+06	3.21044e+06	5.25904e+06	3.32013e+06	2.13554e+06	1.78428e+06	4.98982e+06	2.58764e+06
Sulfosalicylic acid	2.47836e+06	3.26648e+06	4.663e+06	3.46054e+06	2.70953e+06	2.6447e+06	1.29994e+06	2.32458e+06	2.63966e+06	2.16273e+06	1.47793e+06	1.89032e+06
Brassinolide	5.83311e+06	6.98751e+06	5.13011e+06	3.47405e+06	742342	2.58585e+06	709522	6.0805e+06	2.9522e+06	2.49564e+06	550406	1.12472e+06
L-(-)-Malic acid	1.16075e+08	1.04403e+08	1.11417e+08	2.27488e+08	1.51367e+08	1.48559e+08	1.06529e+08	1.34021e+08	9.71725e+07	4.10036e+08	9.89404e+07	9.01078e+07
3'-Hydroxypterostilbene	3.5796e+06	4.49322e+06	3.31233e+06	3.962e+06	4.74896e+06	4.31193e+06	2.71688e+06	4.22147e+06	4.02474e+06	3.95537e+06	5.30728e+06	3.51147e+06
Yuheinoside	4.30485e+06	5.41002e+06	4.29463e+06	2.82109e+06	5.29491e+06	4.94643e+06	3.67748e+06	4.70801e+06	4.72714e+06	3.91542e+06	3.55442e+06	4.85342e+06
L-lysine	3.07903e+06	4.14382e+06	4.07003e+06	3.40456e+06	3.46864e+06	3.9516e+06	2.74249e+06	3.56549e+06	1.83496e+06	2.48947e+06	2.68365e+06	3.30102e+06
Baohuoside I	3.77062e+06	4.23486e+06	4.52851e+06	4.05136e+06	490975	2.61956e+06	3.92818e+06	4.63868e+06	7.44716e+06	2.69721e+06	3.92771e+06	3.83453e+06
8,8'-dicarboxy-1,1'-binaphthalene	5.37478e+07	3.48974e+07	3.02539e+07	1.97446e+07	9.16515e+07	5.1269e+07	5.59685e+07	3.47483e+07	4.07593e+07	3.2621e+07	4.971e+07	1.60511e+07
Euphorbia factor L3	191153	263673	166814	153526	189993	176833	194582	143827	203060	188631	178091	139648
Sweroside	6.38623e+06	6.66276e+06	3.86492e+06	4.73139e+06	2.84866e+06	3.99903e+06	2.92206e+06	5.17965e+06	4.5565e+06	4.78932e+06	1.37364e+06	3.2655e+06
LPE 14:0	4.05298e+08	5.56539e+08	5.18903e+08	3.75578e+08	3.75649e+08	3.28043e+08	1.03826e+09	6.23904e+08	7.02457e+08	6.46401e+08	5.40976e+08	4.39003e+08
Curculigoside	3.4141e+06	4.20334e+06	6.65287e+06	3.74821e+06	1.45061e+06	3.13419e+06	2.81779e+06	4.11197e+06	7.26533e+06	3.2029e+06	1.58862e+06	3.91625e+06
15(R),19(R)-Hydroxy prostaglandin F2α	5.28688e+06	4.47195e+06	6.63794e+06	2.77179e+06	3.99944e+06	4.29562e+06	3.41463e+06	5.66518e+06	5.06007e+06	4.14916e+06	1.98016e+06	2.98429e+06
Wogonoside	1.70536e+06	2.2247e+06	6.63055e+06	541076	372515	1.51911e+06	347125	1.59384e+06	2.95354e+06	1.60459e+06	1.28949e+06	1.64421e+06
lactucopicrin	6.66529e+06	6.61853e+06	4.57353e+06	2.30659e+06	6.87852e+06	5.91954e+06	5.10697e+06	5.21682e+06	4.50906e+06	3.50672e+06	3.29342e+06	1.00947e+06
Abscisic acid glucose ester	1.44977e+06	1.30537e+06	1.72389e+06	740379	1.4635e+06	1.81321e+06	1.1583e+06	1.25047e+06	1.5734e+06	974163	1.0663e+06	4.66808e+06
6-Chloronicotinic acid	101621	105455	106826	84608.5	75904.2	86101.5	97001.5	81532.1	97844.3	74447.6	681688	4.64862e+06
MGDG 2:0_16:0	3.19763e+06	4.02153e+06	3.53275e+06	4.56456e+06	2.92307e+06	3.27593e+06	4.29363e+06	4.02271e+06	3.10248e+06	2.32087e+06	4.05667e+06	2.58391e+06
4-Nitrophenol	2.46217e+07	3.40994e+07	9.59177e+07	2.82954e+07	1.20034e+07	2.56982e+07	1.46763e+07	3.40207e+07	3.67968e+07	2.38801e+07	5.03631e+07	7.00062e+07
L(-)-Malic acid	1.48677e+06	1.35851e+06	1.54586e+06	2.05541e+06	1.73851e+06	1.61106e+06	1.65042e+06	1.2628e+06	1.2318e+06	2.68191e+06	1.27853e+06	1.01367e+06
Lauric acid ethyl ester	4.69924e+07	5.89014e+07	6.04688e+07	5.83469e+07	4.98957e+07	4.52757e+07	1.0059e+08	6.85458e+07	8.5626e+07	6.65845e+07	7.69828e+07	5.01827e+07
Ruscogenin	4.64234e+06	5.29169e+06	2.30611e+06	1.06763e+06	1.40321e+06	1.14132e+06	2.01361e+06	4.83926e+06	1.81762e+06	3.53799e+06	1.33566e+06	1.86289e+06
3-O-p-coumaroyl quinic acid O-hexoside	4.20426e+06	3.26108e+06	2.48532e+06	3.60453e+06	1.95075e+06	5.81126e+06	113424	3.62541e+06	500576	3.5811e+06	345952	2.87322e+06
Ethyl gallate	5.89778e+07	6.67569e+07	7.7724e+07	5.06223e+07	2.85652e+07	4.82183e+07	5.48423e+07	5.35663e+07	6.63834e+07	3.75734e+07	4.41e+07	4.54721e+07
Efetaal	9.92419e+07	8.16178e+07	2.93692e+07	7.11747e+07	7.7281e+07	9.32376e+07	9.71806e+07	7.37057e+07	7.91807e+07	6.83005e+07	4.1406e+07	3.32083e+07
Orcinol gentiobioside	1.80489e+06	2.28378e+06	1.40458e+06	1.29869e+06	1.83839e+06	2.11781e+06	1.81141e+06	1.91179e+06	1.15954e+06	2.71226e+06	1.39645e+06	1.09417e+06
LPC 16:1	3.38064e+07	4.16716e+07	3.88656e+07	4.94399e+07	3.3466e+07	3.09832e+07	8.96712e+07	4.39544e+07	6.15233e+07	4.48489e+07	5.11227e+07	4.0734e+07
p-Anisaldehyde	1.1924e+07	2.28481e+07	2.41625e+07	9.64337e+06	5.52241e+06	1.15189e+07	2.28648e+07	1.08456e+07	1.74218e+07	9.44045e+06	1.16497e+07	1.02726e+07
Lysionotin	2.42021e+06	1.2544e+06	2.31473e+06	470881	593390	552270	1.33217e+06	1.22621e+06	1.13114e+06	1.46682e+06	578931	4.3747e+06
LPC 18:1	4.59888e+08	5.18316e+08	7.68965e+08	9.16836e+08	4.00249e+08	5.25829e+08	9.79658e+08	5.57724e+08	8.8545e+08	5.85061e+08	8.99318e+08	7.14641e+08
LPI 16:0	6.40149e+07	5.51878e+07	5.44446e+07	7.63544e+07	4.77182e+07	6.05154e+07	7.26601e+07	6.69035e+07	7.79078e+07	5.7066e+07	5.9959e+07	6.79317e+07
15(R)-Lipoxin A4	4.48191e+07	9.72756e+07	4.98814e+07	1.81006e+07	5.0005e+07	5.08313e+07	2.33186e+07	2.66242e+07	3.09932e+07	3.92398e+07	4.35819e+06	6.00152e+07
Azelaic acid	5.53221e+06	5.50683e+06	7.2971e+06	7.98081e+06	9.49998e+06	9.20407e+06	6.26749e+06	5.18713e+06	5.94519e+06	5.80742e+06	5.96124e+06	4.7967e+06
C-pentosyl-luteolin-C-hexoside	2.58328e+07	2.5794e+07	3.11486e+07	4.8403e+07	2.37306e+07	4.80682e+07	819934	3.0619e+07	1.84469e+07	2.7616e+07	6.87296e+06	2.27807e+07
Vanillic acid	2.78412e+07	5.58427e+07	3.85522e+07	3.65634e+07	1.88396e+07	5.30128e+07	1.44955e+07	2.45725e+07	3.11026e+07	2.16465e+07	2.30756e+07	2.12093e+07
Liquiritin apioside	4.81112e+06	4.16151e+06	1.70341e+06	6.32867e+06	2.58304e+06	4.37114e+06	3.02428e+06	4.85359e+06	2.22222e+06	4.95185e+06	1.30464e+06	1.61349e+06
LysoPC 15:1	3.7551e+07	4.03272e+07	4.73627e+07	3.60776e+07	3.68214e+07	4.38439e+07	5.18479e+07	5.18331e+07	7.15729e+07	5.45086e+07	6.36647e+07	6.59546e+07
LPE 17:2	1.4169e+06	1.10873e+06	3.76738e+06	465997	1.10605e+06	1.30159e+06	604594	1.62559e+06	1.52028e+06	1.50789e+06	1.43137e+06	4.14877e+06
LPI 18:1	4.13149e+08	2.01834e+08	5.02067e+08	2.35729e+08	1.45292e+08	2.63227e+08	1.47437e+08	3.0178e+08	3.99541e+08	7.25679e+08	4.19985e+08	7.42352e+08
Coniferin	4.30485e+06	5.41002e+06	3.53963e+06	2.3184e+06	4.52276e+06	4.01491e+06	3.24499e+06	4.70801e+06	4.04763e+06	3.48965e+06	3.23587e+06	4.12153e+06
Aminophylline	2.83591e+06	2.03255e+06	2.65576e+06	1.32156e+06	2.96595e+06	2.87199e+06	1.87807e+06	1.54321e+06	1.01192e+06	683170	703510	4.11989e+06
L-Cysteinesulfinic acid	2.03667e+06	5.86307e+06	3.14965e+06	2.55275e+06	1.60772e+06	1.93569e+06	2.10019e+06	2.07296e+06	1.62268e+06	1.27254e+06	2.67569e+06	1.89827e+06
2-(1H-indol-3-yl)-3-[4-(trifluoromethyl)phenyl]acrylonitrile	2.52414e+06	3.65332e+06	5.23118e+06	2.95973e+06	1.23755e+06	2.1092e+06	1.59022e+06	2.97467e+06	2.85942e+06	2.71258e+06	2.55736e+06	2.42008e+06
delta9-THC-d9	4.93106e+07	4.87234e+07	3.74629e+07	3.38134e+07	4.67981e+07	3.48682e+07	8.69787e+07	4.99125e+07	5.34756e+07	3.97498e+07	5.56851e+07	3.01854e+07
Hippuric Acid	3.28216e+06	3.90632e+06	3.58835e+06	5.14383e+06	4.97895e+06	4.44296e+06	5.16884e+06	2.36721e+06	3.47563e+06	1.32976e+06	4.35429e+06	2.48376e+06
Praeruptorin A	1.65122e+06	2.54403e+06	5.62936e+06	579234	1.40079e+06	1.93432e+06	1.46286e+06	1.92401e+06	2.90477e+06	1.57253e+06	2.03464e+06	2.54071e+06
Hydroxytyrosol	3.20641e+07	4.45666e+07	5.76008e+07	4.07788e+07	2.84684e+07	4.53971e+07	2.91007e+07	3.15004e+07	3.87324e+07	2.88907e+07	3.50398e+07	3.09069e+07
Sibirioside A	2.42324e+06	3.32274e+06	3.01401e+06	4.32642e+06	3.0032e+06	3.59249e+06	2.55631e+06	2.92351e+06	2.03287e+06	3.08081e+06	2.67095e+06	2.3638e+06
Maltitol	853358	1.32616e+06	5.0419e+06	1.36252e+06	768172	810288	259707	2.79722e+06	731148	1.58425e+06	2.53962e+06	1.85061e+06
(20R)Ginsenoside Rh2	6.58661e+07	5.92411e+07	5.00546e+07	4.82568e+07	3.33669e+07	4.30281e+07	7.567e+07	1.3047e+07	6.58154e+07	3.00934e+07	5.60312e+07	1.44805e+07
Arecoline	3.03779e+06	3.30109e+06	5.39129e+06	2.43954e+06	1.7352e+06	2.16543e+06	2.66252e+06	2.81414e+06	4.71417e+06	2.39702e+06	1.68418e+06	1.81166e+06
Guanosine-3',5'-cyclic monophosphate	252643	235479	268997	2.56937e+06	248478	613139	328036	225949	259202	199864	254004	172478
(S)-Zearalanone	2.89045e+07	2.61536e+07	3.36632e+07	1.90722e+07	4.71149e+07	4.44799e+07	1.1038e+07	1.68766e+07	1.96567e+07	1.41197e+07	1.78439e+07	6.26828e+07
Sclareolide	4.45789e+06	4.94516e+06	3.23233e+06	4.16367e+06	3.35743e+06	4.33666e+06	3.55559e+06	4.94147e+06	5.28207e+06	3.18184e+06	1.47285e+06	1.48747e+06
Pantetheine	1.95825e+06	2.68184e+06	2.07569e+06	2.99704e+06	2.39613e+06	2.0991e+06	3.8069e+06	1.88468e+06	3.08439e+06	2.8202e+06	2.54138e+06	2.43919e+06
LPG 18:2	4.20909e+06	3.8599e+06	3.82153e+06	4.18014e+06	4.47342e+06	3.2512e+06	3.5447e+06	2.84981e+06	2.95103e+06	3.08997e+06	3.68983e+06	2.20168e+06
Aldosterone	2.65892e+06	3.43565e+06	2.40936e+06	3.33133e+06	3.2695e+06	2.62682e+06	1.23725e+06	2.02574e+06	1.85375e+06	1.55176e+06	1.00372e+06	2.63733e+06
2-Methoxyestradiol	1.77617e+07	2.13832e+07	3.4836e+07	8.76485e+06	3.14899e+07	1.79892e+07	1.42381e+07	9.52914e+06	6.85052e+06	8.69145e+06	8.7451e+06	5.90163e+07
20-Hydroxyecdysone	2.3411e+06	3.09577e+06	4.00246e+06	1.85683e+06	3.50181e+06	2.98397e+06	1.62019e+06	3.48108e+06	2.87291e+06	2.29687e+06	2.3203e+06	2.58729e+06
iP9G	1.8268e+06	2.25656e+06	1.80972e+06	4.06245e+06	4.3666e+06	3.44292e+06	2.67612e+06	2.27147e+06	1.69385e+06	1.70283e+06	3.44202e+06	1.4827e+06
2-Benzoxazolinone	3.43158e+06	3.7556e+06	5.19393e+06	4.86974e+06	3.81434e+06	4.5077e+06	4.22635e+06	3.01176e+06	4.67775e+06	2.31445e+06	4.57523e+06	929132
Uridine	6.59844e+07	6.15439e+07	4.12578e+07	6.47622e+07	5.01887e+07	5.51865e+07	6.39335e+07	4.52265e+07	3.8513e+07	4.94278e+07	3.26086e+07	3.46859e+07
Wikstromol	3.33421e+06	3.9907e+06	3.00945e+06	1.66683e+06	548074	1.46389e+06	2.2273e+06	3.09537e+06	4.70498e+06	2.21694e+06	1.84166e+06	1.89865e+06
Rosavin	2.19643e+06	2.59026e+06	1.43087e+06	2.58371e+06	3.24648e+06	2.77242e+06	2.32197e+06	1.95073e+06	1.67633e+06	1.75217e+06	1.02185e+06	2.34849e+06
Schisantherin E	4.18726e+06	3.17045e+06	1.54374e+06	354011	862930	1.60405e+06	4.2423e+06	402081	3.80777e+06	2.44131e+06	1.92238e+06	1.5773e+06
Erythronolactone	3.02916e+08	3.13203e+08	9.85254e+08	7.83768e+08	4.05756e+08	6.26657e+08	3.05982e+08	2.6847e+08	4.29935e+08	2.38493e+08	3.58572e+08	1.96044e+08
2,3-dinor Prostaglandin E1	4.63227e+07	6.86152e+07	3.60715e+07	3.74663e+07	8.48322e+07	6.71235e+07	5.96111e+07	6.24312e+07	3.67666e+07	2.37409e+07	1.43617e+07	2.70594e+07
3-Phenoxybenzoic acid	1.99925e+06	2.16824e+06	5.01946e+06	2.12892e+06	941617	1.94254e+06	1.46873e+06	1.94931e+06	4.01983e+06	1.56984e+06	2.25064e+06	2.22086e+06
4-Isopropylbenzoic acid	2.32199e+06	3.78631e+06	4.11376e+06	1.88146e+06	2.6567e+06	3.33075e+06	2.87723e+06	3.21801e+06	3.85559e+06	3.0111e+06	2.68046e+06	2.7579e+06
5(S)-HpEPE	3.091e+06	4.8888e+06	2.30864e+06	1.01791e+06	4.93868e+06	3.24702e+06	804404	1.56817e+06	894964	1.73423e+06	761771	3.2368e+06
LPA 14:0	2.57948e+06	2.79709e+06	2.87461e+06	3.04829e+06	2.91346e+06	2.14502e+06	4.91911e+06	3.35705e+06	3.84886e+06	4.14779e+06	3.72583e+06	2.50522e+06
UDP-N-acetylglucosamine	4.20094e+07	3.4374e+07	5.26528e+07	1.82219e+07	5.30387e+07	5.46702e+07	1.63404e+07	3.53589e+07	1.58439e+07	2.54891e+07	2.0133e+07	5.70498e+07
2-{2-[2,5-di(methoxycarbonyl)anilino]-2-oxoethoxy}acetic acid	2.32843e+06	2.06535e+06	2.01657e+06	3.17004e+06	3.08555e+06	2.95877e+06	2.53246e+06	1.94704e+06	1.85281e+06	1.55816e+06	2.27838e+06	1.38134e+06
(-)-secoisolariciresinol	2.94063e+07	2.24451e+07	3.54726e+07	2.14042e+07	8.3203e+07	6.07335e+07	1.16688e+07	1.54461e+07	1.22781e+07	8.02851e+06	1.02498e+07	4.01242e+07
Ofloxacin impurity E	978359	80243	382664	74915.7	64414.2	81527	72654.3	70946.4	76937.4	234621	220089	50534.4
Cistanoside F	2.36789e+07	3.64554e+07	4.67847e+07	8.65099e+07	4.12482e+07	6.64297e+07	1.16093e+06	6.48613e+07	1.28315e+07	5.62115e+07	1.04541e+07	3.80177e+07
Toddalolactone	679695	392235	88241	593059	396340	441082	1.12585e+06	321238	5.23545e+06	397599	446010	90260.5
Xanthosine	4.87957e+06	3.80782e+06	1.86049e+06	1.69606e+06	3.70437e+06	3.72435e+06	914840	2.39469e+06	749996	3.88976e+06	426938	2.08863e+06
Caffeic acid	4.46884e+07	3.87152e+07	5.11674e+07	6.33935e+07	3.14817e+07	4.36652e+07	5.58651e+07	4.21713e+07	4.32222e+07	4.50741e+07	2.91701e+07	5.42687e+07
PG O-18:4_18:2	739397	490121	612601	391052	424267	815015	569286	1.10985e+06	1.48345e+06	2.05754e+06	1.10156e+06	3.28116e+06
4-[(2-cyclohex-1-enylethyl)amino]-2H-chromen-2-one	186313	232733	258443	5.0489e+06	96364.2	187572	214292	345451	100790	186772	160208	296689
Crocetin	2.71717e+06	2.78196e+06	3.22739e+06	1.59224e+06	3.03952e+06	2.0315e+06	579193	1.08712e+06	814419	488302	417048	3.26799e+06
Isomucronulatol-7-O-glucoside	4.2499e+06	4.12636e+06	4.03216e+06	1.8969e+06	1.66674e+06	2.83581e+06	3.87919e+06	4.08859e+06	3.45254e+06	3.19692e+06	2.59099e+06	3.23603e+06
Vaccarin	931161	1.68842e+06	896447	943118	789534	926051	186982	1.41529e+06	547128	1.93012e+06	383922	739221
all-cis-4,7,10,13,16-Docosapentaenoic acid	157671	146322	138445	133729	158932	147996	174432	1.82498e+06	139311	121519	155035	121431
Luteolin	3.43305e+06	2.69156e+06	6.12857e+06	2.08946e+06	189457	1.62197e+06	1.78186e+06	5.46773e+06	1.18371e+07	4.01849e+06	1.6414e+06	2.67694e+06
Cyclic ADP-ribose	4.01214e+06	2.93465e+06	2.48736e+06	1.202e+06	3.81595e+06	4.64053e+06	602345	1.8405e+06	735063	1.81195e+06	859458	1.08982e+06
Nitidine	2.05484e+06	2.56332e+06	3.69478e+06	1.6664e+06	912765	1.55762e+06	1.28737e+06	2.13191e+06	3.32211e+06	1.80345e+06	1.70128e+06	3.1738e+06
L-Saccharopine	1.26605e+06	1.71441e+06	2.96207e+06	1.2796e+06	1.81316e+06	2.10794e+06	1.68803e+06	1.3278e+06	1.4641e+06	325856	2.53775e+06	1.91311e+06
Stearic acid	7.81056e+06	1.84229e+07	9.21406e+06	1.02696e+07	1.79218e+07	2.0487e+07	2.20187e+07	2.04196e+07	3.07169e+07	1.35854e+07	3.41104e+06	1.04279e+07
Albiflorin	4.24084e+06	3.08986e+06	2.32473e+06	1.06567e+06	1.7676e+06	2.5942e+06	3.65395e+06	3.313e+06	3.18477e+06	2.76751e+06	1.73799e+06	1.56543e+06
Prohydrojasmon	2.78267e+06	2.74338e+06	2.62014e+06	2.49775e+06	4.53906e+06	4.05311e+06	3.22693e+06	3.05383e+06	2.69922e+06	2.39087e+06	2.49246e+06	2.14943e+06
Guanosine	2.51058e+07	3.05534e+07	2.50754e+07	4.16806e+07	2.88476e+07	3.246e+07	1.98847e+07	1.79946e+07	9.7423e+06	2.08889e+07	1.43142e+07	1.47875e+07
Rubusoside	453509	285718	222605	303812	4.50087e+06	1.86984e+06	335015	464532	213670	191757	198657	211697
N'-Formylkynurenine	2.46691e+06	2.65795e+06	3.42406e+06	3.16508e+06	2.14157e+06	2.55252e+06	2.60303e+06	2.47958e+06	2.05777e+06	2.176e+06	2.37838e+06	1.4905e+06
D(+)-Phenyllactic acid	6.67926e+06	8.10648e+06	1.0623e+07	6.71303e+06	5.05166e+06	1.24049e+07	6.31085e+06	5.8149e+06	8.60706e+06	6.60857e+06	5.83042e+06	5.14453e+06
3,8,9-trihydroxy-10-propyl-3,4,5,8,9,10-hexahydro-2H-oxecin-2-one	2.86309e+06	4.32706e+06	1.00343e+06	1.01606e+06	4.24754e+06	1.74452e+06	2.9467e+06	3.90094e+06	2.15854e+06	1.55988e+06	1.44648e+06	1.42671e+06
Prostaglandin F2α 1-11-lactone	2.09386e+08	5.3773e+08	1.11769e+08	1.68347e+08	4.79043e+08	2.96742e+08	1.658e+08	1.42481e+08	1.00362e+08	3.93249e+07	4.79549e+07	2.71017e+08
5,6,7-Trimethoxyflavone	4.1689e+07	3.91857e+07	6.35856e+07	2.52195e+07	7.37419e+06	2.70785e+07	2.9444e+07	3.36171e+07	7.03428e+07	3.15122e+07	4.16877e+07	3.12032e+07
Xanthine	2.34833e+07	2.39848e+07	2.80943e+07	1.9126e+07	1.50004e+07	1.57375e+07	2.38518e+07	2.23498e+07	4.09628e+07	1.02697e+07	3.29388e+07	1.77566e+07
LPC 19:1	2.06815e+06	483680	1.52901e+06	131111	1.25594e+06	1.07899e+06	2.23341e+06	3.06311e+06	1.07247e+06	734288	1.69765e+06	2.92586e+06
(+/-)9(10)-EpOME	4.09643e+08	5.46718e+08	8.90948e+08	3.79324e+08	4.95185e+08	4.82744e+08	3.42114e+08	5.95499e+08	5.85536e+08	4.71232e+08	6.79972e+08	3.99579e+08
LPI 18:3	3.47286e+07	1.26451e+07	2.54709e+07	4.29941e+07	2.05956e+07	3.5007e+07	1.1157e+07	4.22605e+07	3.94935e+07	2.28953e+07	1.48893e+07	5.03268e+07
1,2-Dipalmitoylphosphatidylglycerol	810667	791067	738867	655204	916774	820773	1.0737e+06	767928	874542	3.4294e+06	875468	419585
Lipoxin B4	1.86013e+06	2.41291e+06	1.63521e+06	1.20352e+06	3.76419e+06	2.32634e+06	1.03537e+06	1.38291e+06	763552	899376	511240	2.88061e+06
Salicylic acid	3.6867e+07	4.74563e+07	5.80974e+07	3.7633e+07	4.70419e+07	5.21625e+07	2.4581e+07	3.75359e+07	2.18612e+07	2.95048e+07	5.07735e+07	3.23561e+07
Hydroxysafflor yellow A	356454	427490	655642	2.12375e+06	250006	622966	340041	336875	613064	271851	202277	330430
3',6-Disinapoyl sucrose	4.18624e+07	7.10149e+07	3.96667e+07	3.99242e+07	4.68994e+07	5.0002e+07	194245	5.23757e+07	2.08488e+07	5.59423e+07	1.79398e+07	3.35785e+07
Dactylorhin E	849183	1.10061e+06	1.16225e+06	517476	991459	886376	1.38407e+06	957484	979835	958868	1.93288e+06	584813
Citronellyl acetate	1.46259e+06	608803	980621	495313	4.16153e+06	1.01316e+06	1.29528e+06	811629	521975	492400	960898	553936
LPC 15:1	2.01777e+06	1.53359e+06	1.47201e+06	2.10453e+06	1.79977e+06	1.60362e+06	3.38041e+06	1.60719e+06	2.44872e+06	2.09817e+06	2.08105e+06	1.57192e+06
LPE 19:1	1.52778e+06	444091	1.33606e+06	323695	549161	521539	993288	3.63674e+06	462216	245334	610325	1.36857e+06
Leukotriene C4	2.46204e+06	2.64826e+06	253898	254657	1.53077e+06	1.79455e+06	1.7035e+06	1.44531e+06	342178	3.28785e+06	550241	127563
LPE 16:0	2.37346e+06	2.28647e+06	2.94862e+06	2.24933e+06	1.86182e+06	550987	4.0441e+06	2.27833e+06	2.73543e+06	2.01602e+06	2.74143e+06	1.93703e+06
D-(+)-Malic acid	2.0571e+07	1.64152e+07	1.64562e+07	2.75374e+07	2.15698e+07	3.76821e+07	1.48028e+07	1.51206e+07	1.1553e+07	1.84789e+07	1.56551e+07	7.62693e+06
Steviolbioside	189749	196073	150194	147111	3.93013e+06	1.22367e+06	190025	146542	175272	155735	155882	129236
3-(1-pyrrolidinyl)-5-(trifluoromethyl)pyridine-2-carbothioamide	889067	378954	1.75514e+06	115452	1.74006e+06	820922	335896	399517	379590	491876	726296	2.63441e+06
Helicid	1.92156e+07	1.94566e+07	1.82847e+07	7.26838e+07	1.15366e+07	1.77672e+07	1.23981e+07	1.73078e+07	1.23134e+07	1.95847e+07	5.21684e+06	1.14372e+07
7-O-Methylaloeresin A	2.02266e+06	3.06727e+06	3.71515e+06	1.88999e+06	318539	1.0473e+06	1.93946e+06	2.34347e+06	3.36479e+06	1.52515e+06	1.43525e+06	1.01782e+06
Histamine	1.51118e+06	1.90758e+06	1.42247e+06	1.42681e+06	2.03664e+06	2.74051e+06	639130	1.85094e+06	807563	1.50002e+06	979102	2.26183e+06
(+)-Tetrandrine	1.71013e+06	3.33635e+06	279633	257318	3.82113e+06	2.79642e+06	1.67149e+06	906938	495427	505265	252520	228240
LPE 10:0	1.01882e+06	1.15837e+06	1.85556e+06	914707	783405	1.84712e+06	3.1924e+06	1.3607e+06	2.28233e+06	1.84855e+06	1.6785e+06	1.39202e+06
FAHFA 18:3/16:2	2.65647e+06	2.92068e+06	2.05021e+06	1.97924e+06	2.92976e+06	2.13333e+06	3.67634e+06	2.98361e+06	3.1405e+06	2.74764e+06	2.67327e+06	1.77494e+06
LPE 20:5	113706	126310	93509.5	91966	101302	97524.4	415174	3.33458e+06	115307	96818.6	100083	66835.7
Linderane	963840	1.38937e+06	2.64346e+06	399148	315574	485200	457375	1.10788e+06	2.24426e+06	914275	739911	1.37934e+06
Cytidine	6.77243e+08	6.08759e+08	8.17085e+08	8.25664e+08	5.44723e+08	5.57402e+08	7.77193e+08	5.20017e+08	5.07887e+08	4.50896e+08	7.20282e+08	4.70037e+08
Salicylic acid O-glucoside	2.8513e+07	3.77084e+07	4.64942e+07	6.90035e+07	1.49064e+07	2.87009e+07	2.9982e+07	4.1405e+07	3.87081e+07	2.9269e+07	4.66539e+07	3.65387e+07
Wedelolactone	193735	184309	206607	2.56178e+06	178660	170846	191144	160474	175980	2.55015e+06	137660	154183
Eleutheroside B	1.50202e+06	1.80309e+06	1.448e+06	1.82294e+06	2.43202e+06	2.1753e+06	936869	2.11309e+06	1.74855e+06	1.93478e+06	764547	1.62615e+06
Selgin C-hexoside	1.59678e+06	3.45728e+06	2.78898e+06	2.04017e+06	765175	1.61212e+06	571563	1.2388e+06	1.94785e+06	1.54731e+06	1.04316e+06	1.37807e+06
Curcumol	1.98872e+06	2.49494e+06	2.07652e+06	1.63682e+06	2.4058e+06	1.52273e+06	2.21164e+06	2.69371e+06	2.6496e+06	2.80332e+06	2.41611e+06	1.50359e+06
FAHFA 20:4/20:4	2.6762e+06	2.48218e+06	2.01801e+06	1.76973e+06	3.21031e+06	2.84671e+06	3.92018e+06	1.68017e+06	1.61745e+06	2.30398e+06	3.63558e+06	1.35604e+06
N'-p-coumaroylspermine	2.22904e+06	1.85154e+06	1.65895e+06	2.35588e+06	2.17889e+06	1.63114e+06	4.37681e+06	2.09573e+06	2.21798e+06	1.93369e+06	2.1196e+06	961177
1-[(1R,2S,3R,5R)-5-Cyclohexyl-2,3-dihydroxycyclopentyl]-3-ethylurea	2.29437e+06	2.70126e+06	2.19133e+06	1.7663e+06	1.69432e+06	2.02875e+06	1.46226e+06	2.03436e+06	2.44234e+06	1.97147e+06	2.72893e+06	129105
PMeOH 14:1_18:2	832123	921065	2.31098e+06	788703	468555	1.21643e+06	449335	1.25774e+06	823330	794424	763463	990861
PG O-19:1_18:3	1.67864e+06	2.29319e+06	1.86908e+06	2.89608e+06	1.05634e+06	1.53046e+06	2.55479e+06	2.63078e+06	1.96286e+06	1.1361e+06	2.00294e+06	1.30954e+06
Thromboxane B3	163715	159757	153566	494848	167902	170436	261288	142004	322954	137456	583571	113290
Levistilide A	1.22432e+06	1.91828e+06	1.94474e+06	950178	1.35788e+06	1.37852e+06	1.54121e+06	2.11066e+06	2.08396e+06	1.52224e+06	2.75603e+06	1.14613e+06
(-)-chimonanthine	1.08278e+06	3.23254e+06	688155	469302	965848	969488	513962	709830	539016	557848	365372	692447
4-Guanidinobutanoic acid	1.78611e+06	2.10277e+06	1.5953e+06	1.69324e+06	2.02637e+06	1.89516e+06	1.69398e+06	1.99069e+06	1.23823e+06	1.8149e+06	2.40198e+06	1.31099e+06
Maleamic acid	1.2043e+07	1.90649e+07	3.50887e+07	1.90433e+07	6.2141e+07	4.60343e+07	1.01704e+07	1.16919e+07	2.24805e+07	1.14043e+07	3.84238e+07	2.77255e+07
Danshensu	2.99895e+07	3.79747e+07	3.3597e+07	2.92942e+07	1.4305e+07	2.96001e+07	1.57205e+07	2.82738e+07	2.41232e+07	2.545e+07	1.85487e+07	2.34258e+07
Anise oil	2.78411e+06	2.61166e+06	2.34528e+06	528425	2.54131e+06	2.41995e+06	1.70433e+06	2.87196e+06	2.20979e+06	1.6949e+06	2.19943e+06	2.21615e+06
alpha-D-Glucopyranosyl 2-O-(2-methylbutanoyl)-alpha-D-glucopyranoside	1.86539e+06	2.20136e+06	2.01518e+06	1.36308e+06	1.50969e+06	1.52512e+06	1.74381e+06	1.8921e+06	1.28755e+06	2.61558e+06	2.95851e+06	856911
Tryptamine	2.20134e+06	1.24447e+06	1.34371e+06	1.30101e+06	857222	930892	567978	853983	709233	981187	805795	456871
2-Anisic acid	2.1131e+07	2.25253e+07	3.48818e+07	2.03963e+07	1.10971e+07	1.81627e+07	1.5667e+07	1.46562e+07	3.12825e+07	1.53888e+07	2.36016e+07	1.77727e+07
Arctiin	354387	173437	169907	2.22032e+06	121290	1.74547e+06	835560	257702	129838	2.59839e+06	134982	107615
Sinapinic acid	1.27255e+07	2.15524e+07	5.87352e+07	1.53958e+07	1.12813e+07	1.71891e+07	1.27295e+07	1.74734e+07	2.54921e+07	1.66649e+07	1.40733e+07	1.347e+07
Pseudoginsenoside-RT5	737942	646181	1.92977e+06	522811	257399	783282	128610	1.01964e+06	468454	501871	200330	274613
Catalpol	1.27923e+06	1.14693e+06	1.3717e+06	593087	431718	536160	703136	1.09108e+06	902786	1.12101e+06	731069	2.14831e+06
LPG 14:0	2.99077e+08	3.33599e+08	3.02783e+08	3.32087e+08	3.07721e+08	8.43836e+07	5.04496e+08	4.93411e+08	4.85718e+08	2.4739e+08	3.01367e+08	3.41583e+08
Artesunate	1.98512e+07	2.00984e+07	2.84346e+07	1.94952e+07	2.70745e+07	1.61953e+07	9.10286e+06	1.48956e+07	1.68048e+07	1.13071e+07	8.08012e+06	4.09524e+07
MGDG 2:0_18:2	1.85329e+06	1.16414e+06	218151	3.22476e+06	164064	1.00304e+06	2.61728e+06	1.62035e+06	198291	541375	181004	161175
17α-Hydroxypregnenolone	3.02369e+06	1.26283e+06	311549	274896	880487	296550	1.2602e+06	1.3756e+06	691719	951138	444757	875723
Isorhamnetin-3-glucoside	975217	1.60617e+06	2.31244e+06	2.72861e+06	756574	2.08135e+06	255954	1.33626e+06	894290	1.17222e+06	769670	1.20342e+06
Griffonilide	2.12434e+07	1.58985e+07	3.37812e+07	2.61317e+07	2.91448e+07	2.60537e+07	2.07332e+07	1.86408e+07	2.68655e+07	1.78959e+07	2.43765e+07	2.20071e+07
Indole-3-carboxylic acid	3.33648e+07	3.04218e+07	1.61746e+07	6.14135e+07	4.02368e+07	3.89644e+07	3.15734e+07	2.13577e+07	2.67675e+07	1.49281e+07	2.17504e+07	1.71215e+07
2-Hydroxy-2-methyl-3-buten-1-yl beta-D-glucopyranoside	2.59956e+07	2.87517e+07	4.88998e+07	3.51895e+07	4.09566e+07	2.16328e+07	5.22769e+07	3.67209e+07	3.19122e+07	2.30408e+07	6.12499e+07	2.48258e+07
Scutellarein	2.2593e+06	2.10392e+06	1.4131e+06	1.22827e+06	1.45575e+06	1.81134e+06	1.0678e+06	1.41757e+06	918632	1.82477e+06	1.26599e+06	1.17398e+06
Quercetin 3-alpha-L-arabinofuranoside (Avicularin)	469362	815828	2.8146e+06	623322	432137	616863	528057	582290	1.23525e+06	469895	446291	665023
N4-(3,4-dimethylphenyl)quinazolin-4-amine hydrochloride	109906	100435	103145	91892.9	126630	87782.1	77221.7	80837.4	80246.9	70884.5	73511.6	59294.5
Gly-Tyr	526315	1.18428e+06	2.22315e+06	3.02701e+06	933843	1.70727e+06	1.1081e+06	1.42248e+06	1.27421e+06	1.30429e+06	1.08703e+06	1.24887e+06
5-Ethyl-2'-deoxyuridine	526315	1.18428e+06	2.22315e+06	3.02701e+06	933843	1.83455e+06	1.16783e+06	1.42248e+06	1.27421e+06	1.30429e+06	1.08703e+06	1.33417e+06
3,4,5-Trimethoxycinnamic acid	1.70368e+07	2.68577e+07	4.20208e+07	2.42034e+07	8.28315e+06	1.68007e+07	1.33884e+07	1.7125e+07	3.44516e+07	1.06373e+07	1.97575e+07	1.82687e+07
Pomolic acid beta-D-glucopyranosyl ester	500572	372008	1.96837e+06	717535	213940	652734	307863	946324	441992	463883	556503	804926
Tricin O-sinapoylpentoside	907324	1.07418e+06	1.13479e+06	329802	958869	1.92479e+06	142770	1.50749e+06	607010	1.57581e+06	203391	477930
Cimifugin	1.65411e+06	2.77823e+06	2.74519e+06	447643	258107	886719	733292	943972	2.29185e+06	955514	991640	1.19025e+06
Benzamide	559253	507673	732415	666833	491953	593753	552570	812223	592317	452760	849435	343577
LPC 16:0	4.21062e+08	4.32101e+08	5.17986e+08	5.01888e+08	3.71281e+08	3.40403e+08	6.00111e+08	4.39129e+08	6.02894e+08	4.50935e+08	5.51291e+08	4.2841e+08
Glycyl-L-leucine	1.98096e+07	2.57988e+07	8.35967e+06	8.20753e+06	9.92754e+06	1.38866e+07	7.56185e+06	1.15867e+07	4.3696e+06	2.63598e+07	4.39815e+07	1.08503e+07
Cryptotanshinone	460370	1.16075e+06	930825	232621	377717	399752	519680	1.01284e+06	2.17092e+06	352577	214630	493458
(±)8(9)-DiHET	876877	795218	1.05467e+06	652823	1.10125e+06	867096	787306	101577	735102	452614	505808	1.83954e+06
LPC 17:1	543683	359165	2.58766e+06	416412	767844	522424	550277	493038	553024	1.24089e+06	767868	1.04829e+06
Toosendanin	2.072e+06	1.72331e+06	684945	191093	163781	416822	1.85288e+06	573092	2.3351e+06	1.15783e+06	572479	476696
L-Serine	3.69615e+07	4.3835e+07	5.3179e+07	5.01703e+07	3.16707e+07	5.31507e+07	2.66935e+07	3.48551e+07	3.68728e+07	1.80614e+07	3.64032e+07	3.43663e+07
Tricin 5-O-hexoside	644794	1.37693e+06	607919	2.79123e+06	1.39852e+06	2.23284e+06	796212	1.26331e+06	390630	1.53203e+06	451101	642849
di-C,C-pentosyl-luteolin	120074	135806	2.55705e+06	136730	98887.7	142072	85032.3	135403	94606.3	137387	77215.9	86709.6
4-(4-hydroxy-3,5-dimethylphenyl)-2-methylphthalazin-1(2H)-one	290783	103528	105664	83062.6	73042.9	79646.7	91964.3	80042.5	95127	2.12102e+06	87289.8	69856.5
MGDG O-14:0_20:5	311550	363080	427231	245499	2.00619e+06	766563	365050	286631	310399	266104	307899	971910
D-(+)-Tryptophan	1.54069e+06	932368	1.07457e+06	2.23918e+06	2.58709e+06	2.59175e+06	597881	670768	667633	1.01332e+06	736934	521608
Procyanidin A2	237683	245314	199239	187971	224344	219749	231956	192653	217859	174849	195677	174330
Lactobionic acid	1.54955e+06	1.15054e+06	1.46882e+06	868539	1.3438e+06	1.18787e+06	3.3484e+06	1.19008e+06	864299	864722	846823	1.52079e+06
Methyl linoleate	8.28367e+06	1.25387e+07	1.84023e+07	9.06621e+06	4.09376e+06	1.90983e+07	7.26406e+06	1.73088e+07	1.75018e+07	1.47673e+07	5.01946e+06	1.95243e+07
Demethylzeylasteral	545441	508944	440444	711235	536650	427899	1.14358e+06	688225	621315	517360	543827	558704
Oroxin B	666412	455912	132552	2.67544e+06	699738	377315	346178	107147	123519	101053	218454	108154
(+)-Pinoresinol	2.40906e+06	2.17567e+06	985512	727633	705456	1.43388e+06	3.04074e+06	1.82581e+06	2.6661e+06	1.81405e+06	1.02856e+06	688458
Inosine	3.64022e+07	1.3188e+07	1.21374e+07	1.49038e+07	4.03381e+07	2.66473e+07	2.06025e+07	3.34991e+07	1.09993e+07	9.43286e+06	1.20333e+07	1.05809e+07
2-Isopropylmalic acid	1.27686e+07	1.07795e+07	1.14017e+07	1.37681e+07	1.29043e+07	1.11549e+07	1.6552e+07	1.09809e+07	8.6192e+06	2.12483e+07	6.95535e+06	7.8623e+06
(+)-epipinoresinol-4-O-beta-D-glucoside	629548	399792	251377	694628	527910	479115	230877	718657	209813	186084	208558	169714
LPS 14:0	1.02403e+06	1.6289e+06	1.22182e+06	1.17049e+06	919001	786893	2.6455e+06	2.17404e+06	2.26675e+06	1.72573e+06	1.07486e+06	803981
Vincamine	2.49484e+07	3.22019e+07	3.46435e+07	1.63668e+07	2.51405e+07	2.23107e+07	2.72044e+07	3.20746e+07	3.50618e+07	2.54126e+07	4.44401e+07	1.81565e+07
ST 29:1;O;Hex;FA 18:1	1.5401e+06	1.9919e+06	1.21794e+06	1.26353e+06	1.29693e+06	1.54943e+06	2.01779e+06	1.70221e+06	1.69224e+06	1.8039e+06	1.82716e+06	1.14468e+06
4-Toluic acid	2.33692e+07	2.74439e+07	1.97112e+07	2.44067e+07	1.2286e+07	2.20854e+07	1.80834e+07	1.7824e+07	2.39342e+07	1.68077e+07	2.21153e+07	2.21941e+07
PE 18:0_20:5;O	910086	977818	625954	221260	505988	702637	1.1602e+06	472118	445385	623535	1.58487e+06	491456
Linarin	266094	267874	591367	483591	212349	231891	230050	441649	519211	1.97805e+06	214755	319696
Prim-O-glucosylcimifugin	2.0025e+06	1.94666e+06	1.97068e+06	991334	2.43617e+06	1.05281e+06	930252	1.7292e+06	2.1268e+06	1.39264e+06	544063	850850
LPC 18:0	2.04982e+07	2.49737e+07	3.50259e+07	2.02573e+07	1.64697e+07	1.49742e+07	2.98617e+07	2.27095e+07	1.61904e+07	1.17373e+07	2.3293e+07	1.75489e+07
Rauwolscine hydrochloride	893928	871104	823783	714299	765903	732526	1.07169e+06	765597	724631	734413	806096	524655
11-Dehydro thromboxane B2	9.45903e+06	1.19385e+07	2.28061e+07	5.85171e+06	2.87265e+07	2.1322e+07	1.53489e+06	8.587e+06	9.55017e+06	7.99074e+06	6.44865e+06	3.54189e+07
3,5-Dimethoxy-4-hydroxybenzaldehyde	3.9688e+07	3.69559e+07	5.02102e+07	3.58294e+07	2.03632e+07	3.81298e+07	2.4566e+07	4.05645e+07	4.10327e+07	4.5983e+06	2.18503e+07	1.93704e+07
FAHFA 19:1/3:0	997918	930186	812758	356249	587505	1.04644e+06	677916	834738	783841	531667	1.09837e+06	504499
Asp-glu	650801	645025	2.25683e+06	754847	672910	703818	776670	582903	641586	647704	807268	473171
Parishin B	1.49982e+06	799339	623826	911678	871068	2.26332e+06	73981.8	2.04778e+06	371479	1.23052e+06	133978	542576
LPS 18:2	3.01002e+07	1.7879e+07	3.05316e+07	2.99077e+07	2.12655e+07	2.20873e+07	3.21712e+07	2.23832e+07	3.18238e+07	2.75645e+07	2.64403e+07	3.49334e+07
